# Supplementary material for: Improved tissue culture conditions for the emerging C4 model Panicum hallii
Source: BMC Biotechnol. 2017 Apr 27;17:39. doi: 10.1186/s12896-017-0359-0 (PMC5408410; doi:10.1186/s12896-017-0359-0)
Supplement: Supplementary file 8 — Excel Spreadsheet including all data in this manuscript. (XLSX 314 kb) [file 12896_2017_359_MOESM8_ESM.xlsx]

## Sheet: suspension_characteristics
	media	pop	measure	variable	value	N	means	sd	se	ci	M	p
1	AA	FIL2	Viability	2	31	3	31.3333	2.51661	1.45297	6.25161	cde	1.23556e-10
2	AA	FIL2	Viability	1	34	3	31.3333	2.51661	1.45297	6.25161	cde	1.23556e-10
3	MS-OG	FIL2	Viability	3	50	3	57	6.08276	3.51188	15.1104	a	1.23556e-10
4	KM8	FIL2	Viability	2	39	3	38.6667	3.51188	2.02759	8.724	bc	1.23556e-10
5	MP-PAH	FIL2	Viability	3	43	3	48.3333	4.72582	2.72845	11.7396	ab	1.23556e-10
6	KM8	FIL2	Viability	1	42	3	38.6667	3.51188	2.02759	8.724	bc	1.23556e-10
7	LP9	FIL2	Viability	3	41	3	44	3.60555	2.08167	8.95669	b	1.23556e-10
8	LP9	FIL2	Viability	1	48	3	44	3.60555	2.08167	8.95669	b	1.23556e-10
9	LP9	FIL2	Viability	2	43	3	44	3.60555	2.08167	8.95669	b	1.23556e-10
10	MP	FIL2	Viability	1	46	3	41.6667	4.50925	2.60342	11.2016	bc	1.23556e-10
11	MP	FIL2	Viability	3	37	3	41.6667	4.50925	2.60342	11.2016	bc	1.23556e-10
12	MP	FIL2	Viability	2	42	3	41.6667	4.50925	2.60342	11.2016	bc	1.23556e-10
13	MSO	FIL2	Viability	3	37	3	41.3333	4.50925	2.60342	11.2016	bc	1.23556e-10
14	MP-PAH	FIL2	Viability	1	52	3	48.3333	4.72582	2.72845	11.7396	ab	1.23556e-10
15	MP-PAH	FIL2	Viability	2	50	3	48.3333	4.72582	2.72845	11.7396	ab	1.23556e-10
16	MS-BH	FIL2	Viability	1	26	3	21.3333	4.50925	2.60342	11.2016	e	1.23556e-10
17	KM8	FIL2	Viability	3	35	3	38.6667	3.51188	2.02759	8.724	bc	1.23556e-10
18	MS-BH	FIL2	Viability	2	21	3	21.3333	4.50925	2.60342	11.2016	e	1.23556e-10
19	MS-SEO	FIL2	Viability	3	35	3	38	3.60555	2.08167	8.95669	bcd	1.23556e-10
20	MS-OG	FIL2	Viability	1	61	3	57	6.08276	3.51188	15.1104	a	1.23556e-10
21	MS-OG	FIL2	Viability	2	60	3	57	6.08276	3.51188	15.1104	a	1.23556e-10
22	MS-SC	FIL2	Viability	1	30	3	26	3.60555	2.08167	8.95669	de	1.23556e-10
23	AA	FIL2	Viability	3	29	3	31.3333	2.51661	1.45297	6.25161	cde	1.23556e-10
24	MS-SC	FIL2	Viability	2	25	3	26	3.60555	2.08167	8.95669	de	1.23556e-10
25	MS-SC	FIL2	Viability	3	23	3	26	3.60555	2.08167	8.95669	de	1.23556e-10
26	MS-SEO	FIL2	Viability	1	42	3	38	3.60555	2.08167	8.95669	bcd	1.23556e-10
27	MS-SEO	FIL2	Viability	2	37	3	38	3.60555	2.08167	8.95669	bcd	1.23556e-10
28	MSO	FIL2	Viability	1	46	3	41.3333	4.50925	2.60342	11.2016	bc	1.23556e-10
29	MS-BH	FIL2	Viability	3	17	3	21.3333	4.50925	2.60342	11.2016	e	1.23556e-10
30	MSO	FIL2	Viability	2	41	3	41.3333	4.50925	2.60342	11.2016	bc	1.23556e-10
31	NB	FIL2	Viability	3	4	3	7.66667	4.72582	2.72845	11.7396	f	1.23556e-10
32	NB	FIL2	Viability	1	13	3	7.66667	4.72582	2.72845	11.7396	f	1.23556e-10
33	NB	FIL2	Viability	2	6	3	7.66667	4.72582	2.72845	11.7396	f	1.23556e-10
34	AA	FIL2	Cell Area	1	2245	3	1647.67	666.968	385.074	1656.84	e	1.85347e-16
35	AA	FIL2	Cell Area	2	1770	3	1647.67	666.968	385.074	1656.84	e	1.85347e-16
36	AA	FIL2	Cell Area	3	928	3	1647.67	666.968	385.074	1656.84	e	1.85347e-16
37	KM8	FIL2	Cell Area	1	2943	3	2027.33	851.978	491.89	2116.43	e	1.85347e-16
38	KM8	FIL2	Cell Area	2	1881	3	2027.33	851.978	491.89	2116.43	e	1.85347e-16
39	KM8	FIL2	Cell Area	3	1258	3	2027.33	851.978	491.89	2116.43	e	1.85347e-16
40	LP9	FIL2	Cell Area	1	54848	3	51457	3103.74	1791.94	7710.11	b	1.85347e-16
41	LP9	FIL2	Cell Area	2	50766	3	51457	3103.74	1791.94	7710.11	b	1.85347e-16
42	LP9	FIL2	Cell Area	3	48757	3	51457	3103.74	1791.94	7710.11	b	1.85347e-16
43	MP	FIL2	Cell Area	1	52667	3	50287.7	2954.97	1706.05	7340.55	b	1.85347e-16
44	MP	FIL2	Cell Area	2	51216	3	50287.7	2954.97	1706.05	7340.55	b	1.85347e-16
45	MP	FIL2	Cell Area	3	46980	3	50287.7	2954.97	1706.05	7340.55	b	1.85347e-16
46	MP-PAH	FIL2	Cell Area	1	19034	3	14804.7	4201.29	2425.61	10436.6	d	1.85347e-16
47	MP-PAH	FIL2	Cell Area	2	14748	3	14804.7	4201.29	2425.61	10436.6	d	1.85347e-16
48	MP-PAH	FIL2	Cell Area	3	10632	3	14804.7	4201.29	2425.61	10436.6	d	1.85347e-16
49	MS-BH	FIL2	Cell Area	2	30237	3	31737.7	6220.28	3591.28	15452	c	1.85347e-16
50	MS-BH	FIL2	Cell Area	1	38571	3	31737.7	6220.28	3591.28	15452	c	1.85347e-16
51	MS-BH	FIL2	Cell Area	3	26405	3	31737.7	6220.28	3591.28	15452	c	1.85347e-16
52	MS-OG	FIL2	Cell Area	3	42783	3	46402.7	3283.6	1895.78	8156.9	b	1.85347e-16
53	MS-OG	FIL2	Cell Area	2	47235	3	46402.7	3283.6	1895.78	8156.9	b	1.85347e-16
54	MS-OG	FIL2	Cell Area	1	49190	3	46402.7	3283.6	1895.78	8156.9	b	1.85347e-16
55	MS-SC	FIL2	Cell Area	1	55678	3	52654.3	2860.57	1651.55	7106.05	ab	1.85347e-16
56	MS-SC	FIL2	Cell Area	2	52294	3	52654.3	2860.57	1651.55	7106.05	ab	1.85347e-16
57	MS-SC	FIL2	Cell Area	3	49991	3	52654.3	2860.57	1651.55	7106.05	ab	1.85347e-16
58	MS-SEO	FIL2	Cell Area	2	63926	3	62714.3	3304.53	1907.87	8208.91	a	1.85347e-16
59	MS-SEO	FIL2	Cell Area	1	65242	3	62714.3	3304.53	1907.87	8208.91	a	1.85347e-16
60	MS-SEO	FIL2	Cell Area	3	58975	3	62714.3	3304.53	1907.87	8208.91	a	1.85347e-16
61	MSO	FIL2	Cell Area	2	24902	3	25522.3	3253.16	1878.22	8081.31	c	1.85347e-16
62	MSO	FIL2	Cell Area	3	22624	3	25522.3	3253.16	1878.22	8081.31	c	1.85347e-16
63	MSO	FIL2	Cell Area	1	29041	3	25522.3	3253.16	1878.22	8081.31	c	1.85347e-16
64	NB	FIL2	Cell Area	2	42380	3	43241	4102.83	2368.77	10192	b	1.85347e-16
65	NB	FIL2	Cell Area	1	47706	3	43241	4102.83	2368.77	10192	b	1.85347e-16
66	NB	FIL2	Cell Area	3	39637	3	43241	4102.83	2368.77	10192	b	1.85347e-16
67	AA	FIL2	Ratio	3	6	3	7.66667	2.08167	1.20185	5.17115	ef	1.2009e-09
68	AA	FIL2	Ratio	1	10	3	7.66667	2.08167	1.20185	5.17115	ef	1.2009e-09
69	AA	FIL2	Ratio	2	7	3	7.66667	2.08167	1.20185	5.17115	ef	1.2009e-09
70	KM8	FIL2	Ratio	1	6	3	4.33333	1.52753	0.881917	3.79458	f	1.2009e-09
71	KM8	FIL2	Ratio	3	3	3	4.33333	1.52753	0.881917	3.79458	f	1.2009e-09
72	KM8	FIL2	Ratio	2	4	3	4.33333	1.52753	0.881917	3.79458	f	1.2009e-09
73	LP9	FIL2	Ratio	3	17	3	21.6667	4.16333	2.4037	10.3423	bcd	1.2009e-09
74	LP9	FIL2	Ratio	1	25	3	21.6667	4.16333	2.4037	10.3423	bcd	1.2009e-09
75	LP9	FIL2	Ratio	2	23	3	21.6667	4.16333	2.4037	10.3423	bcd	1.2009e-09
76	MP	FIL2	Ratio	1	25	3	20.3333	4.50925	2.60342	11.2016	cde	1.2009e-09
77	MP	FIL2	Ratio	3	16	3	20.3333	4.50925	2.60342	11.2016	cde	1.2009e-09
78	MP	FIL2	Ratio	2	20	3	20.3333	4.50925	2.60342	11.2016	cde	1.2009e-09
79	MP-PAH	FIL2	Ratio	3	14	3	17.3333	4.16333	2.4037	10.3423	cdef	1.2009e-09
80	MP-PAH	FIL2	Ratio	1	22	3	17.3333	4.16333	2.4037	10.3423	cdef	1.2009e-09
81	MP-PAH	FIL2	Ratio	2	16	3	17.3333	4.16333	2.4037	10.3423	cdef	1.2009e-09
82	MS-BH	FIL2	Ratio	1	36	3	29.6667	6.50641	3.75648	16.1628	bc	1.2009e-09
83	MS-BH	FIL2	Ratio	3	23	3	29.6667	6.50641	3.75648	16.1628	bc	1.2009e-09
84	MS-BH	FIL2	Ratio	2	30	3	29.6667	6.50641	3.75648	16.1628	bc	1.2009e-09
85	MS-OG	FIL2	Ratio	3	11	3	13.3333	3.21455	1.85592	7.98539	def	1.2009e-09
86	MS-OG	FIL2	Ratio	1	17	3	13.3333	3.21455	1.85592	7.98539	def	1.2009e-09
87	MS-OG	FIL2	Ratio	2	12	3	13.3333	3.21455	1.85592	7.98539	def	1.2009e-09
88	MS-SC	FIL2	Ratio	1	26	3	21.6667	3.78594	2.18581	9.40479	bcd	1.2009e-09
89	MS-SC	FIL2	Ratio	3	19	3	21.6667	3.78594	2.18581	9.40479	bcd	1.2009e-09
90	MS-SC	FIL2	Ratio	2	20	3	21.6667	3.78594	2.18581	9.40479	bcd	1.2009e-09
91	MS-SEO	FIL2	Ratio	3	20	3	23	3.60555	2.08167	8.95669	bcd	1.2009e-09
92	MS-SEO	FIL2	Ratio	1	27	3	23	3.60555	2.08167	8.95669	bcd	1.2009e-09
93	MS-SEO	FIL2	Ratio	2	22	3	23	3.60555	2.08167	8.95669	bcd	1.2009e-09
94	MSO	FIL2	Ratio	1	39	3	33.6667	4.72582	2.72845	11.7396	b	1.2009e-09
95	MSO	FIL2	Ratio	3	30	3	33.6667	4.72582	2.72845	11.7396	b	1.2009e-09
96	MSO	FIL2	Ratio	2	32	3	33.6667	4.72582	2.72845	11.7396	b	1.2009e-09
97	NB	FIL2	Ratio	1	60	3	51.6667	8.02081	4.63081	19.9248	a	1.2009e-09
98	NB	FIL2	Ratio	2	51	3	51.6667	8.02081	4.63081	19.9248	a	1.2009e-09
99	NB	FIL2	Ratio	3	44	3	51.6667	8.02081	4.63081	19.9248	a	1.2009e-09
100	AA	HAL2	Viability	1	33	3	27.3333	4.93288	2.848	12.254	d	1.64005e-08
101	AA	HAL2	Viability	2	25	3	27.3333	4.93288	2.848	12.254	d	1.64005e-08
102	MS-OG	HAL2	Viability	3	45	3	48	3.60555	2.08167	8.95669	a	1.64005e-08
103	KM8	HAL2	Viability	2	36	3	35.6667	3.51188	2.02759	8.724	bcd	1.64005e-08
104	KM8	HAL2	Viability	1	39	3	35.6667	3.51188	2.02759	8.724	bcd	1.64005e-08
105	MP	HAL2	Viability	3	40	3	44.6667	4.50925	2.60342	11.2016	ab	1.64005e-08
106	LP9	HAL2	Viability	2	41	3	42	3.60555	2.08167	8.95669	abc	1.64005e-08
107	MP-PAH	HAL2	Viability	3	41	3	44	5.19615	3	12.908	ab	1.64005e-08
108	LP9	HAL2	Viability	1	46	3	42	3.60555	2.08167	8.95669	abc	1.64005e-08
109	MP	HAL2	Viability	2	45	3	44.6667	4.50925	2.60342	11.2016	ab	1.64005e-08
110	MP	HAL2	Viability	1	49	3	44.6667	4.50925	2.60342	11.2016	ab	1.64005e-08
111	LP9	HAL2	Viability	3	39	3	42	3.60555	2.08167	8.95669	abc	1.64005e-08
112	MP-PAH	HAL2	Viability	2	41	3	44	5.19615	3	12.908	ab	1.64005e-08
113	KM8	HAL2	Viability	3	32	3	35.6667	3.51188	2.02759	8.724	bcd	1.64005e-08
114	MP-PAH	HAL2	Viability	1	50	3	44	5.19615	3	12.908	ab	1.64005e-08
115	MS-BH	HAL2	Viability	2	26	3	28.3333	4.04145	2.33333	10.0395	d	1.64005e-08
116	MS-BH	HAL2	Viability	1	33	3	28.3333	4.04145	2.33333	10.0395	d	1.64005e-08
117	MSO	HAL2	Viability	3	33	3	35.3333	2.51661	1.45297	6.25161	bcd	1.64005e-08
118	MS-OG	HAL2	Viability	2	47	3	48	3.60555	2.08167	8.95669	a	1.64005e-08
119	MS-SC	HAL2	Viability	3	29	3	31.6667	2.51661	1.45297	6.25161	cd	1.64005e-08
120	MS-OG	HAL2	Viability	1	52	3	48	3.60555	2.08167	8.95669	a	1.64005e-08
121	MS-SC	HAL2	Viability	2	32	3	31.6667	2.51661	1.45297	6.25161	cd	1.64005e-08
122	MS-SC	HAL2	Viability	1	34	3	31.6667	2.51661	1.45297	6.25161	cd	1.64005e-08
123	MS-BH	HAL2	Viability	3	26	3	28.3333	4.04145	2.33333	10.0395	d	1.64005e-08
124	MS-SEO	HAL2	Viability	2	26	3	28.3333	5.85947	3.38296	14.5557	d	1.64005e-08
125	MS-SEO	HAL2	Viability	3	24	3	28.3333	5.85947	3.38296	14.5557	d	1.64005e-08
126	MS-SEO	HAL2	Viability	1	35	3	28.3333	5.85947	3.38296	14.5557	d	1.64005e-08
127	MSO	HAL2	Viability	2	35	3	35.3333	2.51661	1.45297	6.25161	bcd	1.64005e-08
128	MSO	HAL2	Viability	1	38	3	35.3333	2.51661	1.45297	6.25161	bcd	1.64005e-08
129	AA	HAL2	Viability	3	24	3	27.3333	4.93288	2.848	12.254	d	1.64005e-08
130	NB	HAL2	Viability	2	14	3	12.3333	3.78594	2.18581	9.40479	e	1.64005e-08
131	NB	HAL2	Viability	3	8	3	12.3333	3.78594	2.18581	9.40479	e	1.64005e-08
132	NB	HAL2	Viability	1	15	3	12.3333	3.78594	2.18581	9.40479	e	1.64005e-08
133	AA	HAL2	Cell Area	1	2446	3	1802	778.396	449.407	1933.64	f	4.88023e-14
134	AA	HAL2	Cell Area	3	937	3	1802	778.396	449.407	1933.64	f	4.88023e-14
135	AA	HAL2	Cell Area	2	2023	3	1802	778.396	449.407	1933.64	f	4.88023e-14
136	KM8	HAL2	Cell Area	3	968	3	1754.33	966.256	557.868	2400.31	f	4.88023e-14
137	KM8	HAL2	Cell Area	1	2833	3	1754.33	966.256	557.868	2400.31	f	4.88023e-14
138	KM8	HAL2	Cell Area	2	1462	3	1754.33	966.256	557.868	2400.31	f	4.88023e-14
139	LP9	HAL2	Cell Area	1	40403	3	36854.3	3946.56	2278.55	9803.8	bc	4.88023e-14
140	LP9	HAL2	Cell Area	3	32604	3	36854.3	3946.56	2278.55	9803.8	bc	4.88023e-14
141	LP9	HAL2	Cell Area	2	37556	3	36854.3	3946.56	2278.55	9803.8	bc	4.88023e-14
142	MP	HAL2	Cell Area	1	28991	3	24686.3	3764.46	2173.41	9351.43	de	4.88023e-14
143	MP	HAL2	Cell Area	2	23057	3	24686.3	3764.46	2173.41	9351.43	de	4.88023e-14
144	MP	HAL2	Cell Area	3	22011	3	24686.3	3764.46	2173.41	9351.43	de	4.88023e-14
145	MP-PAH	HAL2	Cell Area	3	11792	3	16560	4248.34	2452.78	10553.5	e	4.88023e-14
146	MP-PAH	HAL2	Cell Area	2	17945	3	16560	4248.34	2452.78	10553.5	e	4.88023e-14
147	MP-PAH	HAL2	Cell Area	1	19943	3	16560	4248.34	2452.78	10553.5	e	4.88023e-14
148	MS-BH	HAL2	Cell Area	1	34891	3	32089	3074.56	1775.1	7637.64	cd	4.88023e-14
149	MS-BH	HAL2	Cell Area	3	28800	3	32089	3074.56	1775.1	7637.64	cd	4.88023e-14
150	MS-BH	HAL2	Cell Area	2	32576	3	32089	3074.56	1775.1	7637.64	cd	4.88023e-14
151	MS-OG	HAL2	Cell Area	1	59633	3	55571.7	4034.77	2329.47	10022.9	a	4.88023e-14
152	MS-OG	HAL2	Cell Area	2	55518	3	55571.7	4034.77	2329.47	10022.9	a	4.88023e-14
153	MS-OG	HAL2	Cell Area	3	51564	3	55571.7	4034.77	2329.47	10022.9	a	4.88023e-14
154	MS-SC	HAL2	Cell Area	1	50129	3	46646.3	3303.2	1907.1	8205.61	ab	4.88023e-14
155	MS-SC	HAL2	Cell Area	2	46252	3	46646.3	3303.2	1907.1	8205.61	ab	4.88023e-14
156	MS-SC	HAL2	Cell Area	3	43558	3	46646.3	3303.2	1907.1	8205.61	ab	4.88023e-14
157	MS-SEO	HAL2	Cell Area	1	63668	3	56002.3	6990.4	4035.91	17365.1	a	4.88023e-14
158	MS-SEO	HAL2	Cell Area	2	54359	3	56002.3	6990.4	4035.91	17365.1	a	4.88023e-14
159	MS-SEO	HAL2	Cell Area	3	49980	3	56002.3	6990.4	4035.91	17365.1	a	4.88023e-14
160	MSO	HAL2	Cell Area	1	27057	3	22915.7	4213.25	2432.52	10466.3	de	4.88023e-14
161	MSO	HAL2	Cell Area	2	23056	3	22915.7	4213.25	2432.52	10466.3	de	4.88023e-14
162	MSO	HAL2	Cell Area	3	18634	3	22915.7	4213.25	2432.52	10466.3	de	4.88023e-14
163	NB	HAL2	Cell Area	1	54420	3	47686.3	6187.52	3572.37	15370.6	ab	4.88023e-14
164	NB	HAL2	Cell Area	2	46388	3	47686.3	6187.52	3572.37	15370.6	ab	4.88023e-14
165	NB	HAL2	Cell Area	3	42251	3	47686.3	6187.52	3572.37	15370.6	ab	4.88023e-14
166	AA	HAL2	Ratio	2	5	3	5.33333	1.52753	0.881917	3.79458	e	6.74635e-09
167	AA	HAL2	Ratio	3	4	3	5.33333	1.52753	0.881917	3.79458	e	6.74635e-09
168	AA	HAL2	Ratio	1	7	3	5.33333	1.52753	0.881917	3.79458	e	6.74635e-09
169	KM8	HAL2	Ratio	2	3	3	3.33333	1.52753	0.881917	3.79458	e	6.74635e-09
170	KM8	HAL2	Ratio	1	5	3	3.33333	1.52753	0.881917	3.79458	e	6.74635e-09
171	KM8	HAL2	Ratio	3	2	3	3.33333	1.52753	0.881917	3.79458	e	6.74635e-09
172	LP9	HAL2	Ratio	2	15	3	17	4.3589	2.51661	10.8281	cde	6.74635e-09
173	LP9	HAL2	Ratio	3	14	3	17	4.3589	2.51661	10.8281	cde	6.74635e-09
174	LP9	HAL2	Ratio	1	22	3	17	4.3589	2.51661	10.8281	cde	6.74635e-09
175	MP	HAL2	Ratio	2	12	3	12.6667	5.03322	2.90593	12.5032	de	6.74635e-09
176	MP	HAL2	Ratio	1	18	3	12.6667	5.03322	2.90593	12.5032	de	6.74635e-09
177	MP	HAL2	Ratio	3	8	3	12.6667	5.03322	2.90593	12.5032	de	6.74635e-09
178	MP-PAH	HAL2	Ratio	2	14	3	14.6667	5.03322	2.90593	12.5032	cde	6.74635e-09
179	MP-PAH	HAL2	Ratio	3	10	3	14.6667	5.03322	2.90593	12.5032	cde	6.74635e-09
180	MP-PAH	HAL2	Ratio	1	20	3	14.6667	5.03322	2.90593	12.5032	cde	6.74635e-09
181	MS-BH	HAL2	Ratio	2	29	3	28	5.56776	3.21455	13.8311	bc	6.74635e-09
182	MS-BH	HAL2	Ratio	1	33	3	28	5.56776	3.21455	13.8311	bc	6.74635e-09
183	MS-BH	HAL2	Ratio	3	22	3	28	5.56776	3.21455	13.8311	bc	6.74635e-09
184	MS-OG	HAL2	Ratio	2	14	3	12.6667	4.16333	2.4037	10.3423	de	6.74635e-09
185	MS-OG	HAL2	Ratio	3	8	3	12.6667	4.16333	2.4037	10.3423	de	6.74635e-09
186	MS-OG	HAL2	Ratio	1	16	3	12.6667	4.16333	2.4037	10.3423	de	6.74635e-09
187	MS-SC	HAL2	Ratio	2	23	3	23.3333	6.50641	3.75648	16.1628	bcd	6.74635e-09
188	MS-SC	HAL2	Ratio	1	30	3	23.3333	6.50641	3.75648	16.1628	bcd	6.74635e-09
189	MS-SC	HAL2	Ratio	3	17	3	23.3333	6.50641	3.75648	16.1628	bcd	6.74635e-09
190	MS-SEO	HAL2	Ratio	2	25	3	25.3333	5.50757	3.1798	13.6816	bcd	6.74635e-09
191	MS-SEO	HAL2	Ratio	3	20	3	25.3333	5.50757	3.1798	13.6816	bcd	6.74635e-09
192	MS-SEO	HAL2	Ratio	1	31	3	25.3333	5.50757	3.1798	13.6816	bcd	6.74635e-09
193	MSO	HAL2	Ratio	3	27	3	32.6667	6.02771	3.4801	14.9737	b	6.74635e-09
194	MSO	HAL2	Ratio	1	39	3	32.6667	6.02771	3.4801	14.9737	b	6.74635e-09
195	MSO	HAL2	Ratio	2	32	3	32.6667	6.02771	3.4801	14.9737	b	6.74635e-09
196	NB	HAL2	Ratio	1	56	3	49	7	4.04145	17.389	a	6.74635e-09
197	NB	HAL2	Ratio	3	42	3	49	7	4.04145	17.389	a	6.74635e-09
198	NB	HAL2	Ratio	2	49	3	49	7	4.04145	17.389	a	6.74635e-09

## Sheet: regeneration
	media	pop	callus.type	measure	p	M	means	rep	N	value	sd	se	ci
1	REG-SEO	FIL2	Callus Type I	shoots per Callus Piece	0.0355302392475425	b	0.773536	1	3	0.773536	0.0142799	0.0082445	0.0354732
2	REG-SEO	FIL2	Callus Type I	shoots per Callus Piece	0.0355302392475425	b	0.773536	2	3	0.773536	0.0142799	0.0082445	0.0354732
3	REG-SEO	FIL2	Callus Type I	shoots per Callus Piece	0.0355302392475425	b	0.773536	3	3	0.773536	0.0142799	0.0082445	0.0354732
4	REG-SEO	FIL2	Callus Type I	Shoots per Gram	0.0395534802053979	b	9.68407	1	3	9.68407	1.69239	0.9771	4.20412
5	REG-SEO	FIL2	Callus Type I	Shoots per Gram	0.0395534802053979	b	9.68407	2	3	9.68407	1.69239	0.9771	4.20412
6	REG-SEO	FIL2	Callus Type I	Shoots per Gram	0.0395534802053979	b	9.68407	3	3	9.68407	1.69239	0.9771	4.20412
7	REG-SEO	FIL2	Callus Type I	Total Shoots	0.0896625170203454	a	22.6667	1	3	22.6667	1.52753	0.881917	3.79458
8	REG-SEO	FIL2	Callus Type I	Total Shoots	0.0896625170203454	a	22.6667	2	3	22.6667	1.52753	0.881917	3.79458
9	REG-SEO	FIL2	Callus Type I	Total Shoots	0.0896625170203454	a	22.6667	3	3	22.6667	1.52753	0.881917	3.79458
10	REG-SEO	HAL2	Callus Type I	shoots per Callus Piece	0.233809187514821	a	1.05926	1	3	1.05926	0.237615	0.137187	0.590268
11	REG-SEO	HAL2	Callus Type I	shoots per Callus Piece	0.233809187514821	a	1.05926	2	3	1.05926	0.237615	0.137187	0.590268
12	REG-SEO	HAL2	Callus Type I	shoots per Callus Piece	0.233809187514821	a	1.05926	3	3	1.05926	0.237615	0.137187	0.590268
13	REG-SEO	HAL2	Callus Type I	Shoots per Gram	0.0478962613139281	b	12.9008	1	3	12.9008	2.01283	1.16211	5.00015
14	REG-SEO	HAL2	Callus Type I	Shoots per Gram	0.0478962613139281	b	12.9008	2	3	12.9008	2.01283	1.16211	5.00015
15	REG-SEO	HAL2	Callus Type I	Shoots per Gram	0.0478962613139281	b	12.9008	3	3	12.9008	2.01283	1.16211	5.00015
16	REG-SEO	HAL2	Callus Type I	Total Shoots	0.0453001439544462	b	21	1	3	21	2	1.1547	4.96828
17	REG-SEO	HAL2	Callus Type I	Total Shoots	0.0453001439544462	b	21	2	3	21	2	1.1547	4.96828
18	REG-SEO	HAL2	Callus Type I	Total Shoots	0.0453001439544462	b	21	3	3	21	2	1.1547	4.96828
19	REG	FIL2	Callus Type I	shoots per Callus Piece	0.0355302392475425	a	1.89231	1	3	1.89231	0.620936	0.358498	1.54249
20	REG	FIL2	Callus Type I	shoots per Callus Piece	0.0355302392475425	a	1.89231	2	3	1.89231	0.620936	0.358498	1.54249
21	REG	FIL2	Callus Type I	shoots per Callus Piece	0.0355302392475425	a	1.89231	3	3	1.89231	0.620936	0.358498	1.54249
22	REG	FIL2	Callus Type I	Shoots per Gram	0.0395534802053979	a	26.8357	1	3	26.8357	9.72366	5.61396	24.1549
23	REG	FIL2	Callus Type I	Shoots per Gram	0.0395534802053979	a	26.8357	2	3	26.8357	9.72366	5.61396	24.1549
24	REG	FIL2	Callus Type I	Shoots per Gram	0.0395534802053979	a	26.8357	3	3	26.8357	9.72366	5.61396	24.1549
25	REG	FIL2	Callus Type I	Total Shoots	0.0896625170203454	a	27	1	3	27	3	1.73205	7.45241
26	REG	FIL2	Callus Type I	Total Shoots	0.0896625170203454	a	27	2	3	27	3	1.73205	7.45241
27	REG	FIL2	Callus Type I	Total Shoots	0.0896625170203454	a	27	3	3	27	3	1.73205	7.45241
28	REG	HAL2	Callus Type I	shoots per Callus Piece	0.233809187514821	a	1.57179	1	3	1.57179	0.587373	0.33912	1.45911
29	REG	HAL2	Callus Type I	shoots per Callus Piece	0.233809187514821	a	1.57179	2	3	1.57179	0.587373	0.33912	1.45911
30	REG	HAL2	Callus Type I	shoots per Callus Piece	0.233809187514821	a	1.57179	3	3	1.57179	0.587373	0.33912	1.45911
31	REG	HAL2	Callus Type I	Shoots per Gram	0.0478962613139281	a	31.8788	1	3	31.8788	11.4871	6.63207	28.5355
32	REG	HAL2	Callus Type I	Shoots per Gram	0.0478962613139281	a	31.8788	2	3	31.8788	11.4871	6.63207	28.5355
33	REG	HAL2	Callus Type I	Shoots per Gram	0.0478962613139281	a	31.8788	3	3	31.8788	11.4871	6.63207	28.5355
34	REG	HAL2	Callus Type I	Total Shoots	0.0453001439544462	a	26.3333	1	3	26.3333	2.51661	1.45297	6.25161
35	REG	HAL2	Callus Type I	Total Shoots	0.0453001439544462	a	26.3333	2	3	26.3333	2.51661	1.45297	6.25161
36	REG	HAL2	Callus Type I	Total Shoots	0.0453001439544462	a	26.3333	3	3	26.3333	2.51661	1.45297	6.25161
37	REG-SEO	FIL2	Callus Type II	shoots per Callus Piece	0.0230625634986693	b	0.92381	1	3	0.92381	0.321137	0.185409	0.79775
38	REG-SEO	FIL2	Callus Type II	shoots per Callus Piece	0.0230625634986693	b	0.92381	2	3	0.92381	0.321137	0.185409	0.79775
39	REG-SEO	FIL2	Callus Type II	shoots per Callus Piece	0.0230625634986693	b	0.92381	3	3	0.92381	0.321137	0.185409	0.79775
40	REG	FIL2	Callus Type II	Shoots per Gram	0.000805829201774656	a	11.5427	1	3	11.5427	1.40801	0.812913	3.49768
41	REG	FIL2	Callus Type II	Shoots per Gram	0.000805829201774656	a	11.5427	2	3	11.5427	1.40801	0.812913	3.49768
42	REG	FIL2	Callus Type II	Shoots per Gram	0.000805829201774656	a	11.5427	3	3	11.5427	1.40801	0.812913	3.49768
43	REG-SEO	FIL2	Callus Type II	Total Shoots	0.0453001439544461	b	3	1	3	3	2	1.1547	4.96828
44	REG-SEO	FIL2	Callus Type II	Total Shoots	0.0453001439544461	b	3	2	3	3	2	1.1547	4.96828
45	REG-SEO	FIL2	Callus Type II	Total Shoots	0.0453001439544461	b	3	3	3	3	2	1.1547	4.96828
46	REG-SEO	HAL2	Callus Type II	shoots per Callus Piece	0.0036196911360866	b	0.916667	1	3	0.916667	0.190941	0.11024	0.474323
47	REG-SEO	HAL2	Callus Type II	shoots per Callus Piece	0.0036196911360866	b	0.916667	2	3	0.916667	0.190941	0.11024	0.474323
48	REG-SEO	HAL2	Callus Type II	shoots per Callus Piece	0.0036196911360866	b	0.916667	3	3	0.916667	0.190941	0.11024	0.474323
49	REG	HAL2	Callus Type II	Shoots per Gram	0.000169265753611553	a	11.3724	1	3	11.3724	1.02932	0.594278	2.55697
50	REG	HAL2	Callus Type II	Shoots per Gram	0.000169265753611553	a	11.3724	2	3	11.3724	1.02932	0.594278	2.55697
51	REG	HAL2	Callus Type II	Shoots per Gram	0.000169265753611553	a	11.3724	3	3	11.3724	1.02932	0.594278	2.55697
52	REG-SEO	HAL2	Callus Type II	Total Shoots	0.0742014823363817	a	7	1	3	7	2	1.1547	4.96828
53	REG-SEO	HAL2	Callus Type II	Total Shoots	0.0742014823363817	a	7	2	3	7	2	1.1547	4.96828
54	REG-SEO	HAL2	Callus Type II	Total Shoots	0.0742014823363817	a	7	3	3	7	2	1.1547	4.96828
55	REG	FIL2	Callus Type II	shoots per Callus Piece	0.0230625634986693	a	3.25833	1	3	3.25833	1.08118	0.624222	2.68581
56	REG	FIL2	Callus Type II	shoots per Callus Piece	0.0230625634986693	a	3.25833	2	3	3.25833	1.08118	0.624222	2.68581
57	REG	FIL2	Callus Type II	shoots per Callus Piece	0.0230625634986693	a	3.25833	3	3	3.25833	1.08118	0.624222	2.68581
58	REG-SEO	FIL2	Callus Type II	Shoots per Gram	0.000805829201774656	b	4.03175	1	3	4.03175	0.239677	0.138378	0.595391
59	REG-SEO	FIL2	Callus Type II	Shoots per Gram	0.000805829201774656	b	4.03175	2	3	4.03175	0.239677	0.138378	0.595391
60	REG-SEO	FIL2	Callus Type II	Shoots per Gram	0.000805829201774656	b	4.03175	3	3	4.03175	0.239677	0.138378	0.595391
61	REG	FIL2	Callus Type II	Total Shoots	0.0453001439544461	a	8.33333	1	3	8.33333	2.51661	1.45297	6.25161
62	REG	FIL2	Callus Type II	Total Shoots	0.0453001439544461	a	8.33333	2	3	8.33333	2.51661	1.45297	6.25161
63	REG	FIL2	Callus Type II	Total Shoots	0.0453001439544461	a	8.33333	3	3	8.33333	2.51661	1.45297	6.25161
64	REG	HAL2	Callus Type II	shoots per Callus Piece	0.0036196911360866	a	4.18095	1	3	4.18095	0.904561	0.522249	2.24706
65	REG	HAL2	Callus Type II	shoots per Callus Piece	0.0036196911360866	a	4.18095	2	3	4.18095	0.904561	0.522249	2.24706
66	REG	HAL2	Callus Type II	shoots per Callus Piece	0.0036196911360866	a	4.18095	3	3	4.18095	0.904561	0.522249	2.24706
67	REG-SEO	HAL2	Callus Type II	Shoots per Gram	0.000169265753611553	b	3.15609	1	3	3.15609	0.188501	0.108831	0.468261
68	REG-SEO	HAL2	Callus Type II	Shoots per Gram	0.000169265753611553	b	3.15609	2	3	3.15609	0.188501	0.108831	0.468261
69	REG-SEO	HAL2	Callus Type II	Shoots per Gram	0.000169265753611553	b	3.15609	3	3	3.15609	0.188501	0.108831	0.468261
70	REG	HAL2	Callus Type II	Total Shoots	0.0742014823363817	a	12	1	3	12	3	1.73205	7.45241
71	REG	HAL2	Callus Type II	Total Shoots	0.0742014823363817	a	12	2	3	12	3	1.73205	7.45241
72	REG	HAL2	Callus Type II	Total Shoots	0.0742014823363817	a	12	3	3	12	3	1.73205	7.45241
73	REG-SEO	FIL2	Callus Type III	shoots per Callus Piece	1	a	0.107407	1	3	0.107407	0.111296	0.0642569	0.276475
74	REG-SEO	FIL2	Callus Type III	shoots per Callus Piece	1	a	0.107407	2	3	0.107407	0.111296	0.0642569	0.276475
75	REG-SEO	FIL2	Callus Type III	shoots per Callus Piece	1	a	0.107407	3	3	0.107407	0.111296	0.0642569	0.276475
76	REG-SEO	FIL2	Callus Type III	Shoots per Gram	0.672899454138595	a	0.373295	1	3	0.373295	0.393515	0.227196	0.977546
77	REG-SEO	FIL2	Callus Type III	Shoots per Gram	0.672899454138595	a	0.373295	2	3	0.373295	0.393515	0.227196	0.977546
78	REG-SEO	FIL2	Callus Type III	Shoots per Gram	0.672899454138595	a	0.373295	3	3	0.373295	0.393515	0.227196	0.977546
79	REG-SEO	FIL2	Callus Type III	Total Shoots	1	a	1	1	3	1	1	0.57735	2.48414
80	REG-SEO	FIL2	Callus Type III	Total Shoots	1	a	1	2	3	1	1	0.57735	2.48414
81	REG-SEO	FIL2	Callus Type III	Total Shoots	1	a	1	3	3	1	1	0.57735	2.48414
82	REG-SEO	HAL2	Callus Type III	shoots per Callus Piece	0.250815359887679	a	0.037037	1	3	0.037037	0.06415	0.037037	0.159358
83	REG-SEO	HAL2	Callus Type III	shoots per Callus Piece	0.250815359887679	a	0.037037	2	3	0.037037	0.06415	0.037037	0.159358
84	REG-SEO	HAL2	Callus Type III	shoots per Callus Piece	0.250815359887679	a	0.037037	3	3	0.037037	0.06415	0.037037	0.159358
85	REG-SEO	HAL2	Callus Type III	Shoots per Gram	0.156620782291104	a	0.1287	1	3	0.1287	0.222915	0.1287	0.553752
86	REG-SEO	HAL2	Callus Type III	Shoots per Gram	0.156620782291104	a	0.1287	2	3	0.1287	0.222915	0.1287	0.553752
87	REG-SEO	HAL2	Callus Type III	Shoots per Gram	0.156620782291104	a	0.1287	3	3	0.1287	0.222915	0.1287	0.553752
88	REG-SEO	HAL2	Callus Type III	Total Shoots	0.237796144458265	a	0.333333	1	3	0.333333	0.57735	0.333333	1.43422
89	REG-SEO	HAL2	Callus Type III	Total Shoots	0.237796144458265	a	0.333333	2	3	0.333333	0.57735	0.333333	1.43422
90	REG-SEO	HAL2	Callus Type III	Total Shoots	0.237796144458265	a	0.333333	3	3	0.333333	0.57735	0.333333	1.43422
91	REG	FIL2	Callus Type III	shoots per Callus Piece	1	a	0.107407	1	3	0.107407	0.111296	0.0642569	0.276475
92	REG	FIL2	Callus Type III	shoots per Callus Piece	1	a	0.107407	2	3	0.107407	0.111296	0.0642569	0.276475
93	REG	FIL2	Callus Type III	shoots per Callus Piece	1	a	0.107407	3	3	0.107407	0.111296	0.0642569	0.276475
94	REG	FIL2	Callus Type III	Shoots per Gram	0.672899454138595	a	0.592717	1	3	0.592717	0.737368	0.42572	1.83172
95	REG	FIL2	Callus Type III	Shoots per Gram	0.672899454138595	a	0.592717	2	3	0.592717	0.737368	0.42572	1.83172
96	REG	FIL2	Callus Type III	Shoots per Gram	0.672899454138595	a	0.592717	3	3	0.592717	0.737368	0.42572	1.83172
97	REG	FIL2	Callus Type III	Total Shoots	1	a	1	1	3	1	1	0.57735	2.48414
98	REG	FIL2	Callus Type III	Total Shoots	1	a	1	2	3	1	1	0.57735	2.48414
99	REG	FIL2	Callus Type III	Total Shoots	1	a	1	3	3	1	1	0.57735	2.48414
100	REG	HAL2	Callus Type III	shoots per Callus Piece	0.250815359887679	a	0.259259	1	3	0.259259	0.279623	0.161441	0.694623
101	REG	HAL2	Callus Type III	shoots per Callus Piece	0.250815359887679	a	0.259259	2	3	0.259259	0.279623	0.161441	0.694623
102	REG	HAL2	Callus Type III	shoots per Callus Piece	0.250815359887679	a	0.259259	3	3	0.259259	0.279623	0.161441	0.694623
103	REG	HAL2	Callus Type III	Shoots per Gram	0.156620782291104	a	1.18335	1	3	1.18335	1.02516	0.591877	2.54664
104	REG	HAL2	Callus Type III	Shoots per Gram	0.156620782291104	a	1.18335	2	3	1.18335	1.02516	0.591877	2.54664
105	REG	HAL2	Callus Type III	Shoots per Gram	0.156620782291104	a	1.18335	3	3	1.18335	1.02516	0.591877	2.54664
106	REG	HAL2	Callus Type III	Total Shoots	0.237796144458265	a	2	1	3	2	2	1.1547	4.96828
107	REG	HAL2	Callus Type III	Total Shoots	0.237796144458265	a	2	2	3	2	2	1.1547	4.96828
108	REG	HAL2	Callus Type III	Total Shoots	0.237796144458265	a	2	3	3	2	2	1.1547	4.96828
109	REG-SEO	FIL2	Callus Type IV	shoots per Callus Piece	NA	a	0	1	3	0	0	0	0
110	REG-SEO	FIL2	Callus Type IV	shoots per Callus Piece	NA	a	0	2	3	0	0	0	0
111	REG-SEO	FIL2	Callus Type IV	shoots per Callus Piece	NA	a	0	3	3	0	0	0	0
112	REG-SEO	FIL2	Callus Type IV	Shoots per Gram	NA	a	0	1	3	0	0	0	0
113	REG-SEO	FIL2	Callus Type IV	Shoots per Gram	NA	a	0	2	3	0	0	0	0
114	REG-SEO	FIL2	Callus Type IV	Shoots per Gram	NA	a	0	3	3	0	0	0	0
115	REG-SEO	FIL2	Callus Type IV	Total Shoots	NA	a	0	1	3	0	0	0	0
116	REG-SEO	FIL2	Callus Type IV	Total Shoots	NA	a	0	2	3	0	0	0	0
117	REG-SEO	FIL2	Callus Type IV	Total Shoots	NA	a	0	3	3	0	0	0	0
118	REG-SEO	HAL2	Callus Type IV	shoots per Callus Piece	NA	a	0	1	3	0	0	0	0
119	REG-SEO	HAL2	Callus Type IV	shoots per Callus Piece	NA	a	0	2	3	0	0	0	0
120	REG-SEO	HAL2	Callus Type IV	shoots per Callus Piece	NA	a	0	3	3	0	0	0	0
121	REG-SEO	HAL2	Callus Type IV	Shoots per Gram	NA	a	0	1	3	0	0	0	0
122	REG-SEO	HAL2	Callus Type IV	Shoots per Gram	NA	a	0	2	3	0	0	0	0
123	REG-SEO	HAL2	Callus Type IV	Shoots per Gram	NA	a	0	3	3	0	0	0	0
124	REG-SEO	HAL2	Callus Type IV	Total Shoots	NA	a	0	1	3	0	0	0	0
125	REG-SEO	HAL2	Callus Type IV	Total Shoots	NA	a	0	2	3	0	0	0	0
126	REG-SEO	HAL2	Callus Type IV	Total Shoots	NA	a	0	3	3	0	0	0	0
127	REG	FIL2	Callus Type IV	shoots per Callus Piece	NA	a	0	1	3	0	0	0	0
128	REG	FIL2	Callus Type IV	shoots per Callus Piece	NA	a	0	2	3	0	0	0	0
129	REG	FIL2	Callus Type IV	shoots per Callus Piece	NA	a	0	3	3	0	0	0	0
130	REG	FIL2	Callus Type IV	Shoots per Gram	NA	a	0	1	3	0	0	0	0
131	REG	FIL2	Callus Type IV	Shoots per Gram	NA	a	0	2	3	0	0	0	0
132	REG	FIL2	Callus Type IV	Shoots per Gram	NA	a	0	3	3	0	0	0	0
133	REG	FIL2	Callus Type IV	Total Shoots	NA	a	0	1	3	0	0	0	0
134	REG	FIL2	Callus Type IV	Total Shoots	NA	a	0	2	3	0	0	0	0
135	REG	FIL2	Callus Type IV	Total Shoots	NA	a	0	3	3	0	0	0	0
136	REG	HAL2	Callus Type IV	shoots per Callus Piece	NA	a	0	1	3	0	0	0	0
137	REG	HAL2	Callus Type IV	shoots per Callus Piece	NA	a	0	2	3	0	0	0	0
138	REG	HAL2	Callus Type IV	shoots per Callus Piece	NA	a	0	3	3	0	0	0	0
139	REG	HAL2	Callus Type IV	Shoots per Gram	NA	a	0	1	3	0	0	0	0
140	REG	HAL2	Callus Type IV	Shoots per Gram	NA	a	0	2	3	0	0	0	0
141	REG	HAL2	Callus Type IV	Shoots per Gram	NA	a	0	3	3	0	0	0	0
142	REG	HAL2	Callus Type IV	Total Shoots	NA	a	0	1	3	0	0	0	0
143	REG	HAL2	Callus Type IV	Total Shoots	NA	a	0	2	3	0	0	0	0
144	REG	HAL2	Callus Type IV	Total Shoots	NA	a	0	3	3	0	0	0	0

## Sheet: suspension_pcv
	pop	media	day	rep	value	N	means	sd	se	ci	M	p
1	FIL2	AA	15	1	13	3	8	5	2.88675	12.4207	d	1.79e-05
2	FIL2	AA	15	2	8	3	8	5	2.88675	12.4207	d	1.79e-05
3	FIL2	MS-OG	30	3	68	3	72	4	2.3094	9.93655	a	1.21e-11
4	FIL2	AA	30	1	16	3	10	6	3.4641	14.9048	c	1.21e-11
5	FIL2	AA	30	2	10	3	10	6	3.4641	14.9048	c	1.21e-11
6	FIL2	MP-PAH	30	3	59	3	66	7	4.04145	17.389	a	1.21e-11
7	FIL2	KM8	15	1	15	3	12	3	1.73205	7.45241	cd	1.79e-05
8	FIL2	KM8	15	2	12	3	12	3	1.73205	7.45241	cd	1.79e-05
9	FIL2	LP9	30	3	57	3	65	8	4.6188	19.8731	a	1.21e-11
10	FIL2	KM8	30	1	27	3	24	3	1.73205	7.45241	bc	1.21e-11
11	FIL2	KM8	30	2	24	3	24	3	1.73205	7.45241	bc	1.21e-11
12	FIL2	MS-SEO	30	3	52	3	56	4	2.3094	9.93655	a	1.21e-11
13	FIL2	LP9	15	1	53	3	40	13	7.50555	32.2938	ab	1.79e-05
14	FIL2	LP9	15	2	40	3	40	13	7.50555	32.2938	ab	1.79e-05
15	FIL2	MS-SEO	15	3	51	3	55	4	2.3094	9.93655	a	1.79e-05
16	FIL2	LP9	30	1	73	3	65	8	4.6188	19.8731	a	1.21e-11
17	FIL2	LP9	30	2	65	3	65	8	4.6188	19.8731	a	1.21e-11
18	FIL2	LP9	15	3	27	3	40	13	7.50555	32.2938	ab	1.79e-05
19	FIL2	MP-PAH	15	1	55	3	36	19	10.9697	47.1986	abc	1.79e-05
20	FIL2	MP-PAH	15	2	36	3	36	19	10.9697	47.1986	abc	1.79e-05
21	FIL2	MP-PAH	15	3	17	3	36	19	10.9697	47.1986	abc	1.79e-05
22	FIL2	MP-PAH	30	1	73	3	66	7	4.04145	17.389	a	1.21e-11
23	FIL2	MP-PAH	30	2	66	3	66	7	4.04145	17.389	a	1.21e-11
24	FIL2	MS-OG	15	3	28	3	36	8	4.6188	19.8731	abc	1.79e-05
25	FIL2	MP	15	1	37	3	22	15	8.66025	37.2621	bcd	1.79e-05
26	FIL2	MP	15	2	22	3	22	15	8.66025	37.2621	bcd	1.79e-05
27	FIL2	MP	30	3	18	3	33	15	8.66025	37.2621	b	1.21e-11
28	FIL2	MP	30	1	48	3	33	15	8.66025	37.2621	b	1.21e-11
29	FIL2	MP	30	2	33	3	33	15	8.66025	37.2621	b	1.21e-11
30	FIL2	MSO	30	3	23	3	26	3	1.73205	7.45241	bc	1.21e-11
31	FIL2	MS-BH	15	1	14	3	8.66667	5.50757	3.1798	13.6816	d	1.79e-05
32	FIL2	MS-BH	15	2	9	3	8.66667	5.50757	3.1798	13.6816	d	1.79e-05
33	FIL2	KM8	30	3	21	3	24	3	1.73205	7.45241	bc	1.21e-11
34	FIL2	MS-BH	30	1	24	3	22	2	1.1547	4.96828	bc	1.21e-11
35	FIL2	MS-BH	30	2	22	3	22	2	1.1547	4.96828	bc	1.21e-11
36	FIL2	MP	15	3	7	3	22	15	8.66025	37.2621	bcd	1.79e-05
37	FIL2	MS-OG	15	1	44	3	36	8	4.6188	19.8731	abc	1.79e-05
38	FIL2	MS-OG	15	2	36	3	36	8	4.6188	19.8731	abc	1.79e-05
39	FIL2	MS-BH	30	3	20	3	22	2	1.1547	4.96828	bc	1.21e-11
40	FIL2	MS-OG	30	1	76	3	72	4	2.3094	9.93655	a	1.21e-11
41	FIL2	MS-OG	30	2	72	3	72	4	2.3094	9.93655	a	1.21e-11
42	FIL2	MSO	15	3	15	3	20	5	2.88675	12.4207	bcd	1.79e-05
43	FIL2	MS-SC	15	1	16	3	13	3	1.73205	7.45241	bcd	1.79e-05
44	FIL2	MS-SC	15	2	13	3	13	3	1.73205	7.45241	bcd	1.79e-05
45	FIL2	NB	30	3	13	3	17	4	2.3094	9.93655	bc	1.21e-11
46	FIL2	MS-SC	30	1	19	3	16.6667	2.51661	1.45297	6.25161	bc	1.21e-11
47	FIL2	MS-SC	30	2	17	3	16.6667	2.51661	1.45297	6.25161	bc	1.21e-11
48	FIL2	MS-SC	30	3	14	3	16.6667	2.51661	1.45297	6.25161	bc	1.21e-11
49	FIL2	MS-SEO	15	1	59	3	55	4	2.3094	9.93655	a	1.79e-05
50	FIL2	MS-SEO	15	2	55	3	55	4	2.3094	9.93655	a	1.79e-05
51	FIL2	MS-SC	15	3	10	3	13	3	1.73205	7.45241	bcd	1.79e-05
52	FIL2	MS-SEO	30	1	60	3	56	4	2.3094	9.93655	a	1.21e-11
53	FIL2	MS-SEO	30	2	56	3	56	4	2.3094	9.93655	a	1.21e-11
54	FIL2	NB	15	3	10	3	13	3	1.73205	7.45241	bcd	1.79e-05
55	FIL2	MSO	15	1	25	3	20	5	2.88675	12.4207	bcd	1.79e-05
56	FIL2	MSO	15	2	20	3	20	5	2.88675	12.4207	bcd	1.79e-05
57	FIL2	KM8	15	3	9	3	12	3	1.73205	7.45241	cd	1.79e-05
58	FIL2	MSO	30	1	29	3	26	3	1.73205	7.45241	bc	1.21e-11
59	FIL2	MSO	30	2	26	3	26	3	1.73205	7.45241	bc	1.21e-11
60	FIL2	AA	30	3	4	3	10	6	3.4641	14.9048	c	1.21e-11
61	FIL2	NB	15	1	16	3	13	3	1.73205	7.45241	bcd	1.79e-05
62	FIL2	NB	15	2	13	3	13	3	1.73205	7.45241	bcd	1.79e-05
63	FIL2	MS-BH	15	3	3	3	8.66667	5.50757	3.1798	13.6816	d	1.79e-05
64	FIL2	NB	30	1	21	3	17	4	2.3094	9.93655	bc	1.21e-11
65	FIL2	NB	30	2	17	3	17	4	2.3094	9.93655	bc	1.21e-11
66	FIL2	AA	15	3	3	3	8	5	2.88675	12.4207	d	1.79e-05
67	HAL2	AA	15	1	14	3	10	4	2.3094	9.93655	c	2.77e-12
68	HAL2	AA	15	2	10	3	10	4	2.3094	9.93655	c	2.77e-12
69	HAL2	MS-OG	30	3	77	3	82	5	2.88675	12.4207	a	8.38e-17
70	HAL2	AA	30	1	18	3	15	3	1.73205	7.45241	e	8.38e-17
71	HAL2	AA	30	2	15	3	15	3	1.73205	7.45241	e	8.38e-17
72	HAL2	MS-SEO	30	3	69	3	72	3	1.73205	7.45241	ab	8.38e-17
73	HAL2	KM8	15	1	17	3	13	4	2.3094	9.93655	c	2.77e-12
74	HAL2	KM8	15	2	13	3	13	4	2.3094	9.93655	c	2.77e-12
75	HAL2	LP9	30	3	64	3	71	7	4.04145	17.389	ab	8.38e-17
76	HAL2	KM8	30	1	29	3	24	5	2.88675	12.4207	cde	8.38e-17
77	HAL2	KM8	30	2	24	3	24	5	2.88675	12.4207	cde	8.38e-17
78	HAL2	MS-SEO	15	3	68	3	70	2	1.1547	4.96828	a	2.77e-12
79	HAL2	LP9	15	1	69	3	58	11	6.35085	27.3255	a	2.77e-12
80	HAL2	LP9	15	2	58	3	58	11	6.35085	27.3255	a	2.77e-12
81	HAL2	MP-PAH	30	3	62	3	68	6	3.4641	14.9048	b	8.38e-17
82	HAL2	LP9	30	1	78	3	71	7	4.04145	17.389	ab	8.38e-17
83	HAL2	LP9	30	2	71	3	71	7	4.04145	17.389	ab	8.38e-17
84	HAL2	LP9	15	3	47	3	58	11	6.35085	27.3255	a	2.77e-12
85	HAL2	MP-PAH	15	1	43	3	36	7	4.04145	17.389	b	2.77e-12
86	HAL2	MP-PAH	15	2	36	3	36	7	4.04145	17.389	b	2.77e-12
87	HAL2	MS-OG	15	3	34	3	38	4	2.3094	9.93655	b	2.77e-12
88	HAL2	MP-PAH	30	1	74	3	68	6	3.4641	14.9048	b	8.38e-17
89	HAL2	MP-PAH	30	2	68	3	68	6	3.4641	14.9048	b	8.38e-17
90	HAL2	MP-PAH	15	3	29	3	36	7	4.04145	17.389	b	2.77e-12
91	HAL2	MP	15	1	40	3	33	7	4.04145	17.389	b	2.77e-12
92	HAL2	MP	15	2	33	3	33	7	4.04145	17.389	b	2.77e-12
93	HAL2	MP	15	3	26	3	33	7	4.04145	17.389	b	2.77e-12
94	HAL2	MP	30	1	36	3	33	3	1.73205	7.45241	c	8.38e-17
95	HAL2	MP	30	2	33	3	33	3	1.73205	7.45241	c	8.38e-17
96	HAL2	MP	30	3	30	3	33	3	1.73205	7.45241	c	8.38e-17
97	HAL2	MS-BH	15	1	15	3	10	5	2.88675	12.4207	c	2.77e-12
98	HAL2	MS-BH	15	2	10	3	10	5	2.88675	12.4207	c	2.77e-12
99	HAL2	MSO	15	3	24	3	29	5	2.88675	12.4207	b	2.77e-12
100	HAL2	MS-BH	30	1	25	3	22	3	1.73205	7.45241	cde	8.38e-17
101	HAL2	MS-BH	30	2	22	3	22	3	1.73205	7.45241	cde	8.38e-17
102	HAL2	MSO	30	3	26	3	29	3	1.73205	7.45241	cd	8.38e-17
103	HAL2	MS-OG	15	1	42	3	38	4	2.3094	9.93655	b	2.77e-12
104	HAL2	MS-OG	15	2	38	3	38	4	2.3094	9.93655	b	2.77e-12
105	HAL2	KM8	30	3	19	3	24	5	2.88675	12.4207	cde	8.38e-17
106	HAL2	MS-OG	30	1	87	3	82	5	2.88675	12.4207	a	8.38e-17
107	HAL2	MS-OG	30	2	82	3	82	5	2.88675	12.4207	a	8.38e-17
108	HAL2	MS-BH	30	3	19	3	22	3	1.73205	7.45241	cde	8.38e-17
109	HAL2	MS-SC	15	1	10	3	8	2	1.1547	4.96828	c	2.77e-12
110	HAL2	MS-SC	15	2	8	3	8	2	1.1547	4.96828	c	2.77e-12
111	HAL2	MS-SC	30	3	14	3	17	3	1.73205	7.45241	de	8.38e-17
112	HAL2	MS-SC	30	1	20	3	17	3	1.73205	7.45241	de	8.38e-17
113	HAL2	MS-SC	30	2	17	3	17	3	1.73205	7.45241	de	8.38e-17
114	HAL2	NB	30	3	14	3	16	2	1.1547	4.96828	e	8.38e-17
115	HAL2	MS-SEO	15	1	72	3	70	2	1.1547	4.96828	a	2.77e-12
116	HAL2	MS-SEO	15	2	70	3	70	2	1.1547	4.96828	a	2.77e-12
117	HAL2	AA	30	3	12	3	15	3	1.73205	7.45241	e	8.38e-17
118	HAL2	MS-SEO	30	1	75	3	72	3	1.73205	7.45241	ab	8.38e-17
119	HAL2	MS-SEO	30	2	72	3	72	3	1.73205	7.45241	ab	8.38e-17
120	HAL2	KM8	15	3	9	3	13	4	2.3094	9.93655	c	2.77e-12
121	HAL2	MSO	15	1	34	3	29	5	2.88675	12.4207	b	2.77e-12
122	HAL2	MSO	15	2	29	3	29	5	2.88675	12.4207	b	2.77e-12
123	HAL2	NB	15	3	9	3	10.3333	1.52753	0.881917	3.79458	c	2.77e-12
124	HAL2	MSO	30	1	32	3	29	3	1.73205	7.45241	cd	8.38e-17
125	HAL2	MSO	30	2	29	3	29	3	1.73205	7.45241	cd	8.38e-17
126	HAL2	AA	15	3	6	3	10	4	2.3094	9.93655	c	2.77e-12
127	HAL2	NB	15	1	12	3	10.3333	1.52753	0.881917	3.79458	c	2.77e-12
128	HAL2	NB	15	2	10	3	10.3333	1.52753	0.881917	3.79458	c	2.77e-12
129	HAL2	MS-BH	15	3	5	3	10	5	2.88675	12.4207	c	2.77e-12
130	HAL2	NB	30	1	18	3	16	2	1.1547	4.96828	e	8.38e-17
131	HAL2	NB	30	2	16	3	16	2	1.1547	4.96828	e	8.38e-17
132	HAL2	MS-SC	15	3	6	3	8	2	1.1547	4.96828	c	2.77e-12

## Sheet: dissimilation
	media	pop	eq	day	rep	value	means	M	p	sd	se	ci
1	AA	FIL2	0.0686 + 0.0337*x - 0.00168*x^2 + 3.21e-05*x^3	1	1	0	0	d	2.09e-07	0	0	NA
2	AA	FIL2	0.0686 + 0.0337*x - 0.00168*x^2 + 3.21e-05*x^3	1	2	0	0	d	2.09e-07	0	0	NA
3	AA	FIL2	0.0686 + 0.0337*x - 0.00168*x^2 + 3.21e-05*x^3	1	3	0	0	d	2.09e-07	0	0	NA
4	AA	FIL2	0.0686 + 0.0337*x - 0.00168*x^2 + 3.21e-05*x^3	2	1	0.23	0.2	b	1.55e-12	0.03	0.0173205	0.033947572022285
5	AA	FIL2	0.0686 + 0.0337*x - 0.00168*x^2 + 3.21e-05*x^3	2	2	0.2	0.2	b	1.55e-12	0.03	0.0173205	0.033947572022285
6	AA	FIL2	0.0686 + 0.0337*x - 0.00168*x^2 + 3.21e-05*x^3	2	3	0.17	0.2	b	1.55e-12	0.03	0.0173205	0.033947572022285
7	AA	FIL2	0.0686 + 0.0337*x - 0.00168*x^2 + 3.21e-05*x^3	3	1	0.3	0.2	bc	6.53e-06	0.1	0.057735	0.113158573407617
8	AA	FIL2	0.0686 + 0.0337*x - 0.00168*x^2 + 3.21e-05*x^3	3	2	0.2	0.2	bc	6.53e-06	0.1	0.057735	0.113158573407617
9	AA	FIL2	0.0686 + 0.0337*x - 0.00168*x^2 + 3.21e-05*x^3	3	3	0.1	0.2	bc	6.53e-06	0.1	0.057735	0.113158573407617
10	AA	FIL2	0.0686 + 0.0337*x - 0.00168*x^2 + 3.21e-05*x^3	4	1	0.28	0.2	cd	2.3e-08	0.08	0.046188	0.0905268587260937
11	AA	FIL2	0.0686 + 0.0337*x - 0.00168*x^2 + 3.21e-05*x^3	4	2	0.2	0.2	cd	2.3e-08	0.08	0.046188	0.0905268587260937
12	AA	FIL2	0.0686 + 0.0337*x - 0.00168*x^2 + 3.21e-05*x^3	4	3	0.12	0.2	cd	2.3e-08	0.08	0.046188	0.0905268587260937
13	AA	FIL2	0.0686 + 0.0337*x - 0.00168*x^2 + 3.21e-05*x^3	5	1	0.24	0.2	b	9.52e-05	0.04	0.023094	0.0452634293630469
14	AA	FIL2	0.0686 + 0.0337*x - 0.00168*x^2 + 3.21e-05*x^3	5	2	0.2	0.2	b	9.52e-05	0.04	0.023094	0.0452634293630469
15	AA	FIL2	0.0686 + 0.0337*x - 0.00168*x^2 + 3.21e-05*x^3	5	3	0.16	0.2	b	9.52e-05	0.04	0.023094	0.0452634293630469
16	AA	FIL2	0.0686 + 0.0337*x - 0.00168*x^2 + 3.21e-05*x^3	6	1	0.32	0.21	c	2.89e-06	0.11	0.0635085	0.124474430748379
17	AA	FIL2	0.0686 + 0.0337*x - 0.00168*x^2 + 3.21e-05*x^3	6	2	0.21	0.21	c	2.89e-06	0.11	0.0635085	0.124474430748379
18	AA	FIL2	0.0686 + 0.0337*x - 0.00168*x^2 + 3.21e-05*x^3	6	3	0.1	0.21	c	2.89e-06	0.11	0.0635085	0.124474430748379
19	AA	FIL2	0.0686 + 0.0337*x - 0.00168*x^2 + 3.21e-05*x^3	7	1	0.28	0.22	cd	1.8e-12	0.06	0.034641	0.0678951440445703
20	AA	FIL2	0.0686 + 0.0337*x - 0.00168*x^2 + 3.21e-05*x^3	7	2	0.22	0.22	cd	1.8e-12	0.06	0.034641	0.0678951440445703
21	AA	FIL2	0.0686 + 0.0337*x - 0.00168*x^2 + 3.21e-05*x^3	7	3	0.16	0.22	cd	1.8e-12	0.06	0.034641	0.0678951440445703
22	AA	FIL2	0.0686 + 0.0337*x - 0.00168*x^2 + 3.21e-05*x^3	8	1	0.26	0.23	cd	2.23e-11	0.03	0.0173205	0.0339475720222856
23	AA	FIL2	0.0686 + 0.0337*x - 0.00168*x^2 + 3.21e-05*x^3	8	2	0.23	0.23	cd	2.23e-11	0.03	0.0173205	0.0339475720222856
24	AA	FIL2	0.0686 + 0.0337*x - 0.00168*x^2 + 3.21e-05*x^3	8	3	0.2	0.23	cd	2.23e-11	0.03	0.0173205	0.0339475720222856
25	AA	FIL2	0.0686 + 0.0337*x - 0.00168*x^2 + 3.21e-05*x^3	9	1	0.34	0.25	b	8.31e-09	0.09	0.0519615	0.101842716066855
26	AA	FIL2	0.0686 + 0.0337*x - 0.00168*x^2 + 3.21e-05*x^3	9	2	0.25	0.25	b	8.31e-09	0.09	0.0519615	0.101842716066855
27	AA	FIL2	0.0686 + 0.0337*x - 0.00168*x^2 + 3.21e-05*x^3	9	3	0.16	0.25	b	8.31e-09	0.09	0.0519615	0.101842716066855
28	AA	FIL2	0.0686 + 0.0337*x - 0.00168*x^2 + 3.21e-05*x^3	10	1	0.36	0.28	ef	2.41e-15	0.08	0.046188	0.0905268587260936
29	AA	FIL2	0.0686 + 0.0337*x - 0.00168*x^2 + 3.21e-05*x^3	10	2	0.28	0.28	ef	2.41e-15	0.08	0.046188	0.0905268587260936
30	AA	FIL2	0.0686 + 0.0337*x - 0.00168*x^2 + 3.21e-05*x^3	10	3	0.2	0.28	ef	2.41e-15	0.08	0.046188	0.0905268587260936
31	AA	FIL2	0.0686 + 0.0337*x - 0.00168*x^2 + 3.21e-05*x^3	11	1	0.37	0.3	cd	7.12e-09	0.07	0.0404145	0.0792110013853321
32	AA	FIL2	0.0686 + 0.0337*x - 0.00168*x^2 + 3.21e-05*x^3	11	2	0.3	0.3	cd	7.12e-09	0.07	0.0404145	0.0792110013853321
33	AA	FIL2	0.0686 + 0.0337*x - 0.00168*x^2 + 3.21e-05*x^3	11	3	0.23	0.3	cd	7.12e-09	0.07	0.0404145	0.0792110013853321
34	AA	FIL2	0.0686 + 0.0337*x - 0.00168*x^2 + 3.21e-05*x^3	12	1	0.41	0.3	c	1.6e-05	0.11	0.0635085	0.124474430748379
35	AA	FIL2	0.0686 + 0.0337*x - 0.00168*x^2 + 3.21e-05*x^3	12	2	0.3	0.3	c	1.6e-05	0.11	0.0635085	0.124474430748379
36	AA	FIL2	0.0686 + 0.0337*x - 0.00168*x^2 + 3.21e-05*x^3	12	3	0.19	0.3	c	1.6e-05	0.11	0.0635085	0.124474430748379
37	AA	FIL2	0.0686 + 0.0337*x - 0.00168*x^2 + 3.21e-05*x^3	13	1	0.35	0.3	d	4.62e-10	0.05	0.0288675	0.0565792867038086
38	AA	FIL2	0.0686 + 0.0337*x - 0.00168*x^2 + 3.21e-05*x^3	13	2	0.3	0.3	d	4.62e-10	0.05	0.0288675	0.0565792867038086
39	AA	FIL2	0.0686 + 0.0337*x - 0.00168*x^2 + 3.21e-05*x^3	13	3	0.25	0.3	d	4.62e-10	0.05	0.0288675	0.0565792867038086
40	AA	FIL2	0.0686 + 0.0337*x - 0.00168*x^2 + 3.21e-05*x^3	14	1	0.37	0.3	c	5.36e-06	0.07	0.0404145	0.0792110013853321
41	AA	FIL2	0.0686 + 0.0337*x - 0.00168*x^2 + 3.21e-05*x^3	14	2	0.3	0.3	c	5.36e-06	0.07	0.0404145	0.0792110013853321
42	AA	FIL2	0.0686 + 0.0337*x - 0.00168*x^2 + 3.21e-05*x^3	14	3	0.23	0.3	c	5.36e-06	0.07	0.0404145	0.0792110013853321
43	AA	FIL2	0.0686 + 0.0337*x - 0.00168*x^2 + 3.21e-05*x^3	15	1	0.32	0.3	c	3.36e-10	0.02	0.011547	0.0226317146815234
44	AA	FIL2	0.0686 + 0.0337*x - 0.00168*x^2 + 3.21e-05*x^3	15	2	0.3	0.3	c	3.36e-10	0.02	0.011547	0.0226317146815234
45	AA	FIL2	0.0686 + 0.0337*x - 0.00168*x^2 + 3.21e-05*x^3	15	3	0.28	0.3	c	3.36e-10	0.02	0.011547	0.0226317146815234
46	AA	FIL2	0.0686 + 0.0337*x - 0.00168*x^2 + 3.21e-05*x^3	16	1	0.39	0.3	b	4.8e-06	0.09	0.0519615	0.101842716066856
47	AA	FIL2	0.0686 + 0.0337*x - 0.00168*x^2 + 3.21e-05*x^3	16	2	0.3	0.3	b	4.8e-06	0.09	0.0519615	0.101842716066856
48	AA	FIL2	0.0686 + 0.0337*x - 0.00168*x^2 + 3.21e-05*x^3	16	3	0.21	0.3	b	4.8e-06	0.09	0.0519615	0.101842716066856
49	AA	FIL2	0.0686 + 0.0337*x - 0.00168*x^2 + 3.21e-05*x^3	17	1	0.37	0.3	c	2.33e-08	0.07	0.0404145	0.0792110013853321
50	AA	FIL2	0.0686 + 0.0337*x - 0.00168*x^2 + 3.21e-05*x^3	17	2	0.3	0.3	c	2.33e-08	0.07	0.0404145	0.0792110013853321
51	AA	FIL2	0.0686 + 0.0337*x - 0.00168*x^2 + 3.21e-05*x^3	17	3	0.23	0.3	c	2.33e-08	0.07	0.0404145	0.0792110013853321
52	AA	FIL2	0.0686 + 0.0337*x - 0.00168*x^2 + 3.21e-05*x^3	18	1	0.39	0.3	d	5.12e-07	0.09	0.0519615	0.101842716066856
53	AA	FIL2	0.0686 + 0.0337*x - 0.00168*x^2 + 3.21e-05*x^3	18	2	0.3	0.3	d	5.12e-07	0.09	0.0519615	0.101842716066856
54	AA	FIL2	0.0686 + 0.0337*x - 0.00168*x^2 + 3.21e-05*x^3	18	3	0.21	0.3	d	5.12e-07	0.09	0.0519615	0.101842716066856
55	AA	FIL2	0.0686 + 0.0337*x - 0.00168*x^2 + 3.21e-05*x^3	19	1	0.38	0.3	d	3.14e-06	0.08	0.046188	0.0905268587260938
56	AA	FIL2	0.0686 + 0.0337*x - 0.00168*x^2 + 3.21e-05*x^3	19	2	0.3	0.3	d	3.14e-06	0.08	0.046188	0.0905268587260938
57	AA	FIL2	0.0686 + 0.0337*x - 0.00168*x^2 + 3.21e-05*x^3	19	3	0.22	0.3	d	3.14e-06	0.08	0.046188	0.0905268587260938
58	AA	FIL2	0.0686 + 0.0337*x - 0.00168*x^2 + 3.21e-05*x^3	20	1	0.32	0.3	d	3.3e-07	0.02	0.011547	0.0226317146815234
59	AA	FIL2	0.0686 + 0.0337*x - 0.00168*x^2 + 3.21e-05*x^3	20	2	0.3	0.3	d	3.3e-07	0.02	0.011547	0.0226317146815234
60	AA	FIL2	0.0686 + 0.0337*x - 0.00168*x^2 + 3.21e-05*x^3	20	3	0.28	0.3	d	3.3e-07	0.02	0.011547	0.0226317146815234
61	AA	FIL2	0.0686 + 0.0337*x - 0.00168*x^2 + 3.21e-05*x^3	21	1	0.34	0.3	d	8.15e-06	0.04	0.023094	0.0452634293630467
62	AA	FIL2	0.0686 + 0.0337*x - 0.00168*x^2 + 3.21e-05*x^3	21	2	0.3	0.3	d	8.15e-06	0.04	0.023094	0.0452634293630467
63	AA	FIL2	0.0686 + 0.0337*x - 0.00168*x^2 + 3.21e-05*x^3	21	3	0.26	0.3	d	8.15e-06	0.04	0.023094	0.0452634293630467
64	AA	FIL2	0.0686 + 0.0337*x - 0.00168*x^2 + 3.21e-05*x^3	22	1	0.35	0.3	d	1.86e-05	0.05	0.0288675	0.0565792867038086
65	AA	FIL2	0.0686 + 0.0337*x - 0.00168*x^2 + 3.21e-05*x^3	22	2	0.3	0.3	d	1.86e-05	0.05	0.0288675	0.0565792867038086
66	AA	FIL2	0.0686 + 0.0337*x - 0.00168*x^2 + 3.21e-05*x^3	22	3	0.25	0.3	d	1.86e-05	0.05	0.0288675	0.0565792867038086
67	AA	FIL2	0.0686 + 0.0337*x - 0.00168*x^2 + 3.21e-05*x^3	23	1	0.43	0.4	d	6.14e-09	0.03	0.0173205	0.0339475720222851
68	AA	FIL2	0.0686 + 0.0337*x - 0.00168*x^2 + 3.21e-05*x^3	23	2	0.4	0.4	d	6.14e-09	0.03	0.0173205	0.0339475720222851
69	AA	FIL2	0.0686 + 0.0337*x - 0.00168*x^2 + 3.21e-05*x^3	23	3	0.37	0.4	d	6.14e-09	0.03	0.0173205	0.0339475720222851
70	AA	FIL2	0.0686 + 0.0337*x - 0.00168*x^2 + 3.21e-05*x^3	24	1	0.45	0.4	c	0.00015166	0.05	0.0288675	0.056579286703808
71	AA	FIL2	0.0686 + 0.0337*x - 0.00168*x^2 + 3.21e-05*x^3	24	2	0.4	0.4	c	0.00015166	0.05	0.0288675	0.056579286703808
72	AA	FIL2	0.0686 + 0.0337*x - 0.00168*x^2 + 3.21e-05*x^3	24	3	0.35	0.4	c	0.00015166	0.05	0.0288675	0.056579286703808
73	AA	FIL2	0.0686 + 0.0337*x - 0.00168*x^2 + 3.21e-05*x^3	25	1	0.46	0.4	d	1.13e-06	0.06	0.034641	0.0678951440445699
74	AA	FIL2	0.0686 + 0.0337*x - 0.00168*x^2 + 3.21e-05*x^3	25	2	0.4	0.4	d	1.13e-06	0.06	0.034641	0.0678951440445699
75	AA	FIL2	0.0686 + 0.0337*x - 0.00168*x^2 + 3.21e-05*x^3	25	3	0.34	0.4	d	1.13e-06	0.06	0.034641	0.0678951440445699
76	AA	FIL2	0.0686 + 0.0337*x - 0.00168*x^2 + 3.21e-05*x^3	26	1	0.42	0.4	e	1.3e-07	0.02	0.011547	0.0226317146815234
77	AA	FIL2	0.0686 + 0.0337*x - 0.00168*x^2 + 3.21e-05*x^3	26	2	0.4	0.4	e	1.3e-07	0.02	0.011547	0.0226317146815234
78	AA	FIL2	0.0686 + 0.0337*x - 0.00168*x^2 + 3.21e-05*x^3	26	3	0.38	0.4	e	1.3e-07	0.02	0.011547	0.0226317146815234
79	AA	FIL2	0.0686 + 0.0337*x - 0.00168*x^2 + 3.21e-05*x^3	27	1	0.56	0.4	d	5.65e-06	0.16	0.092376	0.181053717452187
80	AA	FIL2	0.0686 + 0.0337*x - 0.00168*x^2 + 3.21e-05*x^3	27	2	0.4	0.4	d	5.65e-06	0.16	0.092376	0.181053717452187
81	AA	FIL2	0.0686 + 0.0337*x - 0.00168*x^2 + 3.21e-05*x^3	27	3	0.24	0.4	d	5.65e-06	0.16	0.092376	0.181053717452187
82	AA	FIL2	0.0686 + 0.0337*x - 0.00168*x^2 + 3.21e-05*x^3	28	1	0.41	0.4	d	4.53e-08	0.01	0.0057735	0.0113158573407617
83	AA	FIL2	0.0686 + 0.0337*x - 0.00168*x^2 + 3.21e-05*x^3	28	2	0.4	0.4	d	4.53e-08	0.01	0.0057735	0.0113158573407617
84	AA	FIL2	0.0686 + 0.0337*x - 0.00168*x^2 + 3.21e-05*x^3	28	3	0.39	0.4	d	4.53e-08	0.01	0.0057735	0.0113158573407617
85	AA	FIL2	0.0686 + 0.0337*x - 0.00168*x^2 + 3.21e-05*x^3	29	1	0.41	0.4	d	1.22e-05	0.01	0.0057735	0.0113158573407617
86	AA	FIL2	0.0686 + 0.0337*x - 0.00168*x^2 + 3.21e-05*x^3	29	2	0.4	0.4	d	1.22e-05	0.01	0.0057735	0.0113158573407617
87	AA	FIL2	0.0686 + 0.0337*x - 0.00168*x^2 + 3.21e-05*x^3	29	3	0.39	0.4	d	1.22e-05	0.01	0.0057735	0.0113158573407617
88	AA	FIL2	0.0686 + 0.0337*x - 0.00168*x^2 + 3.21e-05*x^3	30	1	0.5	0.4	d	3.65e-06	0.1	0.057735	0.113158573407617
89	AA	FIL2	0.0686 + 0.0337*x - 0.00168*x^2 + 3.21e-05*x^3	30	2	0.4	0.4	d	3.65e-06	0.1	0.057735	0.113158573407617
90	AA	FIL2	0.0686 + 0.0337*x - 0.00168*x^2 + 3.21e-05*x^3	30	3	0.3	0.4	d	3.65e-06	0.1	0.057735	0.113158573407617
91	AA	HAL2	0.08 + 0.0297*x - 0.000885*x^2 + 1.64e-05*x^3	1	1	0.11	0.1	bc	0.000639115	0.01	0.0057735	0.0113158573407617
92	AA	HAL2	0.08 + 0.0297*x - 0.000885*x^2 + 1.64e-05*x^3	1	2	0.1	0.1	bc	0.000639115	0.01	0.0057735	0.0113158573407617
93	AA	HAL2	0.08 + 0.0297*x - 0.000885*x^2 + 1.64e-05*x^3	1	3	0.09	0.1	bc	0.000639115	0.01	0.0057735	0.0113158573407617
94	AA	HAL2	0.08 + 0.0297*x - 0.000885*x^2 + 1.64e-05*x^3	2	1	0.12	0.1	b	2.67e-07	0.02	0.011547	0.0226317146815235
95	AA	HAL2	0.08 + 0.0297*x - 0.000885*x^2 + 1.64e-05*x^3	2	2	0.1	0.1	b	2.67e-07	0.02	0.011547	0.0226317146815235
96	AA	HAL2	0.08 + 0.0297*x - 0.000885*x^2 + 1.64e-05*x^3	2	3	0.08	0.1	b	2.67e-07	0.02	0.011547	0.0226317146815235
97	AA	HAL2	0.08 + 0.0297*x - 0.000885*x^2 + 1.64e-05*x^3	3	1	0.3	0.2	b	0.000505941	0.1	0.057735	0.113158573407617
98	AA	HAL2	0.08 + 0.0297*x - 0.000885*x^2 + 1.64e-05*x^3	3	2	0.2	0.2	b	0.000505941	0.1	0.057735	0.113158573407617
99	AA	HAL2	0.08 + 0.0297*x - 0.000885*x^2 + 1.64e-05*x^3	3	3	0.1	0.2	b	0.000505941	0.1	0.057735	0.113158573407617
100	AA	HAL2	0.08 + 0.0297*x - 0.000885*x^2 + 1.64e-05*x^3	4	1	0.25	0.2	b	7.22e-06	0.05	0.0288675	0.0565792867038086
101	AA	HAL2	0.08 + 0.0297*x - 0.000885*x^2 + 1.64e-05*x^3	4	2	0.2	0.2	b	7.22e-06	0.05	0.0288675	0.0565792867038086
102	AA	HAL2	0.08 + 0.0297*x - 0.000885*x^2 + 1.64e-05*x^3	4	3	0.15	0.2	b	7.22e-06	0.05	0.0288675	0.0565792867038086
103	AA	HAL2	0.08 + 0.0297*x - 0.000885*x^2 + 1.64e-05*x^3	5	1	0.25	0.2	b	6.4e-05	0.05	0.0288675	0.0565792867038086
104	AA	HAL2	0.08 + 0.0297*x - 0.000885*x^2 + 1.64e-05*x^3	5	2	0.2	0.2	b	6.4e-05	0.05	0.0288675	0.0565792867038086
105	AA	HAL2	0.08 + 0.0297*x - 0.000885*x^2 + 1.64e-05*x^3	5	3	0.15	0.2	b	6.4e-05	0.05	0.0288675	0.0565792867038086
106	AA	HAL2	0.08 + 0.0297*x - 0.000885*x^2 + 1.64e-05*x^3	6	1	0.24	0.2	d	1.25e-07	0.04	0.023094	0.0452634293630469
107	AA	HAL2	0.08 + 0.0297*x - 0.000885*x^2 + 1.64e-05*x^3	6	2	0.2	0.2	d	1.25e-07	0.04	0.023094	0.0452634293630469
108	AA	HAL2	0.08 + 0.0297*x - 0.000885*x^2 + 1.64e-05*x^3	6	3	0.16	0.2	d	1.25e-07	0.04	0.023094	0.0452634293630469
109	AA	HAL2	0.08 + 0.0297*x - 0.000885*x^2 + 1.64e-05*x^3	7	1	0.37	0.3	de	2.01e-08	0.07	0.0404145	0.0792110013853321
110	AA	HAL2	0.08 + 0.0297*x - 0.000885*x^2 + 1.64e-05*x^3	7	2	0.3	0.3	de	2.01e-08	0.07	0.0404145	0.0792110013853321
111	AA	HAL2	0.08 + 0.0297*x - 0.000885*x^2 + 1.64e-05*x^3	7	3	0.23	0.3	de	2.01e-08	0.07	0.0404145	0.0792110013853321
112	AA	HAL2	0.08 + 0.0297*x - 0.000885*x^2 + 1.64e-05*x^3	8	1	0.31	0.3	c	1.45e-11	0.01	0.0057735	0.0113158573407617
113	AA	HAL2	0.08 + 0.0297*x - 0.000885*x^2 + 1.64e-05*x^3	8	2	0.3	0.3	c	1.45e-11	0.01	0.0057735	0.0113158573407617
114	AA	HAL2	0.08 + 0.0297*x - 0.000885*x^2 + 1.64e-05*x^3	8	3	0.29	0.3	c	1.45e-11	0.01	0.0057735	0.0113158573407617
115	AA	HAL2	0.08 + 0.0297*x - 0.000885*x^2 + 1.64e-05*x^3	9	1	0.39	0.3	c	5.74e-10	0.09	0.0519615	0.101842716066856
116	AA	HAL2	0.08 + 0.0297*x - 0.000885*x^2 + 1.64e-05*x^3	9	2	0.3	0.3	c	5.74e-10	0.09	0.0519615	0.101842716066856
117	AA	HAL2	0.08 + 0.0297*x - 0.000885*x^2 + 1.64e-05*x^3	9	3	0.21	0.3	c	5.74e-10	0.09	0.0519615	0.101842716066856
118	AA	HAL2	0.08 + 0.0297*x - 0.000885*x^2 + 1.64e-05*x^3	10	1	0.4	0.3	de	2.35e-06	0.1	0.057735	0.113158573407617
119	AA	HAL2	0.08 + 0.0297*x - 0.000885*x^2 + 1.64e-05*x^3	10	2	0.3	0.3	de	2.35e-06	0.1	0.057735	0.113158573407617
120	AA	HAL2	0.08 + 0.0297*x - 0.000885*x^2 + 1.64e-05*x^3	10	3	0.2	0.3	de	2.35e-06	0.1	0.057735	0.113158573407617
121	AA	HAL2	0.08 + 0.0297*x - 0.000885*x^2 + 1.64e-05*x^3	11	1	0.35	0.3	c	5.32e-06	0.05	0.0288675	0.0565792867038086
122	AA	HAL2	0.08 + 0.0297*x - 0.000885*x^2 + 1.64e-05*x^3	11	2	0.3	0.3	c	5.32e-06	0.05	0.0288675	0.0565792867038086
123	AA	HAL2	0.08 + 0.0297*x - 0.000885*x^2 + 1.64e-05*x^3	11	3	0.25	0.3	c	5.32e-06	0.05	0.0288675	0.0565792867038086
124	AA	HAL2	0.08 + 0.0297*x - 0.000885*x^2 + 1.64e-05*x^3	12	1	0.42	0.3	d	8.37e-10	0.12	0.069282	0.135790288089141
125	AA	HAL2	0.08 + 0.0297*x - 0.000885*x^2 + 1.64e-05*x^3	12	2	0.3	0.3	d	8.37e-10	0.12	0.069282	0.135790288089141
126	AA	HAL2	0.08 + 0.0297*x - 0.000885*x^2 + 1.64e-05*x^3	12	3	0.18	0.3	d	8.37e-10	0.12	0.069282	0.135790288089141
127	AA	HAL2	0.08 + 0.0297*x - 0.000885*x^2 + 1.64e-05*x^3	13	1	0.42	0.3	e	4.46e-06	0.12	0.069282	0.135790288089141
128	AA	HAL2	0.08 + 0.0297*x - 0.000885*x^2 + 1.64e-05*x^3	13	2	0.3	0.3	e	4.46e-06	0.12	0.069282	0.135790288089141
129	AA	HAL2	0.08 + 0.0297*x - 0.000885*x^2 + 1.64e-05*x^3	13	3	0.18	0.3	e	4.46e-06	0.12	0.069282	0.135790288089141
130	AA	HAL2	0.08 + 0.0297*x - 0.000885*x^2 + 1.64e-05*x^3	14	1	0.58	0.4	d	1.56e-09	0.18	0.103923	0.203685432133711
131	AA	HAL2	0.08 + 0.0297*x - 0.000885*x^2 + 1.64e-05*x^3	14	2	0.4	0.4	d	1.56e-09	0.18	0.103923	0.203685432133711
132	AA	HAL2	0.08 + 0.0297*x - 0.000885*x^2 + 1.64e-05*x^3	14	3	0.22	0.4	d	1.56e-09	0.18	0.103923	0.203685432133711
133	AA	HAL2	0.08 + 0.0297*x - 0.000885*x^2 + 1.64e-05*x^3	15	1	0.43	0.4	d	4.75e-05	0.03	0.0173205	0.0339475720222851
134	AA	HAL2	0.08 + 0.0297*x - 0.000885*x^2 + 1.64e-05*x^3	15	2	0.4	0.4	d	4.75e-05	0.03	0.0173205	0.0339475720222851
135	AA	HAL2	0.08 + 0.0297*x - 0.000885*x^2 + 1.64e-05*x^3	15	3	0.37	0.4	d	4.75e-05	0.03	0.0173205	0.0339475720222851
136	AA	HAL2	0.08 + 0.0297*x - 0.000885*x^2 + 1.64e-05*x^3	16	1	0.52	0.4	d	4.75e-05	0.12	0.069282	0.13579028808914
137	AA	HAL2	0.08 + 0.0297*x - 0.000885*x^2 + 1.64e-05*x^3	16	2	0.4	0.4	d	4.75e-05	0.12	0.069282	0.13579028808914
138	AA	HAL2	0.08 + 0.0297*x - 0.000885*x^2 + 1.64e-05*x^3	16	3	0.28	0.4	d	4.75e-05	0.12	0.069282	0.13579028808914
139	AA	HAL2	0.08 + 0.0297*x - 0.000885*x^2 + 1.64e-05*x^3	17	1	0.44	0.4	d	4.91e-07	0.04	0.023094	0.0452634293630469
140	AA	HAL2	0.08 + 0.0297*x - 0.000885*x^2 + 1.64e-05*x^3	17	2	0.4	0.4	d	4.91e-07	0.04	0.023094	0.0452634293630469
141	AA	HAL2	0.08 + 0.0297*x - 0.000885*x^2 + 1.64e-05*x^3	17	3	0.36	0.4	d	4.91e-07	0.04	0.023094	0.0452634293630469
142	AA	HAL2	0.08 + 0.0297*x - 0.000885*x^2 + 1.64e-05*x^3	18	1	0.55	0.4	c	4.32e-07	0.15	0.0866025	0.169737860111426
143	AA	HAL2	0.08 + 0.0297*x - 0.000885*x^2 + 1.64e-05*x^3	18	2	0.4	0.4	c	4.32e-07	0.15	0.0866025	0.169737860111426
144	AA	HAL2	0.08 + 0.0297*x - 0.000885*x^2 + 1.64e-05*x^3	18	3	0.25	0.4	c	4.32e-07	0.15	0.0866025	0.169737860111426
145	AA	HAL2	0.08 + 0.0297*x - 0.000885*x^2 + 1.64e-05*x^3	19	1	0.49	0.4	b	1.09e-05	0.09	0.0519615	0.101842716066856
146	AA	HAL2	0.08 + 0.0297*x - 0.000885*x^2 + 1.64e-05*x^3	19	2	0.4	0.4	b	1.09e-05	0.09	0.0519615	0.101842716066856
147	AA	HAL2	0.08 + 0.0297*x - 0.000885*x^2 + 1.64e-05*x^3	19	3	0.31	0.4	b	1.09e-05	0.09	0.0519615	0.101842716066856
148	AA	HAL2	0.08 + 0.0297*x - 0.000885*x^2 + 1.64e-05*x^3	20	1	0.59	0.5	c	7.53e-06	0.09	0.0519615	0.101842716066856
149	AA	HAL2	0.08 + 0.0297*x - 0.000885*x^2 + 1.64e-05*x^3	20	2	0.5	0.5	c	7.53e-06	0.09	0.0519615	0.101842716066856
150	AA	HAL2	0.08 + 0.0297*x - 0.000885*x^2 + 1.64e-05*x^3	20	3	0.41	0.5	c	7.53e-06	0.09	0.0519615	0.101842716066856
151	AA	HAL2	0.08 + 0.0297*x - 0.000885*x^2 + 1.64e-05*x^3	21	1	0.53	0.5	c	2.96e-06	0.03	0.0173205	0.0339475720222852
152	AA	HAL2	0.08 + 0.0297*x - 0.000885*x^2 + 1.64e-05*x^3	21	2	0.5	0.5	c	2.96e-06	0.03	0.0173205	0.0339475720222852
153	AA	HAL2	0.08 + 0.0297*x - 0.000885*x^2 + 1.64e-05*x^3	21	3	0.47	0.5	c	2.96e-06	0.03	0.0173205	0.0339475720222852
154	AA	HAL2	0.08 + 0.0297*x - 0.000885*x^2 + 1.64e-05*x^3	22	1	0.54	0.5	c	5.11e-06	0.04	0.023094	0.0452634293630469
155	AA	HAL2	0.08 + 0.0297*x - 0.000885*x^2 + 1.64e-05*x^3	22	2	0.5	0.5	c	5.11e-06	0.04	0.023094	0.0452634293630469
156	AA	HAL2	0.08 + 0.0297*x - 0.000885*x^2 + 1.64e-05*x^3	22	3	0.46	0.5	c	5.11e-06	0.04	0.023094	0.0452634293630469
157	AA	HAL2	0.08 + 0.0297*x - 0.000885*x^2 + 1.64e-05*x^3	23	1	0.75	0.5	d	3.78e-10	0.25	0.144338	0.282896433519043
158	AA	HAL2	0.08 + 0.0297*x - 0.000885*x^2 + 1.64e-05*x^3	23	2	0.5	0.5	d	3.78e-10	0.25	0.144338	0.282896433519043
159	AA	HAL2	0.08 + 0.0297*x - 0.000885*x^2 + 1.64e-05*x^3	23	3	0.25	0.5	d	3.78e-10	0.25	0.144338	0.282896433519043
160	AA	HAL2	0.08 + 0.0297*x - 0.000885*x^2 + 1.64e-05*x^3	24	1	0.58	0.5	c	2.94e-06	0.08	0.046188	0.0905268587260938
161	AA	HAL2	0.08 + 0.0297*x - 0.000885*x^2 + 1.64e-05*x^3	24	2	0.5	0.5	c	2.94e-06	0.08	0.046188	0.0905268587260938
162	AA	HAL2	0.08 + 0.0297*x - 0.000885*x^2 + 1.64e-05*x^3	24	3	0.42	0.5	c	2.94e-06	0.08	0.046188	0.0905268587260938
163	AA	HAL2	0.08 + 0.0297*x - 0.000885*x^2 + 1.64e-05*x^3	25	1	0.57	0.5	d	1.44e-05	0.07	0.0404145	0.079211001385333
164	AA	HAL2	0.08 + 0.0297*x - 0.000885*x^2 + 1.64e-05*x^3	25	2	0.5	0.5	d	1.44e-05	0.07	0.0404145	0.079211001385333
165	AA	HAL2	0.08 + 0.0297*x - 0.000885*x^2 + 1.64e-05*x^3	25	3	0.43	0.5	d	1.44e-05	0.07	0.0404145	0.079211001385333
166	AA	HAL2	0.08 + 0.0297*x - 0.000885*x^2 + 1.64e-05*x^3	26	1	0.71	0.5	d	1.77e-05	0.21	0.121244	0.237633004155996
167	AA	HAL2	0.08 + 0.0297*x - 0.000885*x^2 + 1.64e-05*x^3	26	2	0.5	0.5	d	1.77e-05	0.21	0.121244	0.237633004155996
168	AA	HAL2	0.08 + 0.0297*x - 0.000885*x^2 + 1.64e-05*x^3	26	3	0.29	0.5	d	1.77e-05	0.21	0.121244	0.237633004155996
169	AA	HAL2	0.08 + 0.0297*x - 0.000885*x^2 + 1.64e-05*x^3	27	1	0.77	0.6	c	3.75e-05	0.17	0.0981495	0.192369574792949
170	AA	HAL2	0.08 + 0.0297*x - 0.000885*x^2 + 1.64e-05*x^3	27	2	0.6	0.6	c	3.75e-05	0.17	0.0981495	0.192369574792949
171	AA	HAL2	0.08 + 0.0297*x - 0.000885*x^2 + 1.64e-05*x^3	27	3	0.43	0.6	c	3.75e-05	0.17	0.0981495	0.192369574792949
172	AA	HAL2	0.08 + 0.0297*x - 0.000885*x^2 + 1.64e-05*x^3	28	1	0.62	0.6	c	5.32e-07	0.02	0.011547	0.0226317146815234
173	AA	HAL2	0.08 + 0.0297*x - 0.000885*x^2 + 1.64e-05*x^3	28	2	0.6	0.6	c	5.32e-07	0.02	0.011547	0.0226317146815234
174	AA	HAL2	0.08 + 0.0297*x - 0.000885*x^2 + 1.64e-05*x^3	28	3	0.58	0.6	c	5.32e-07	0.02	0.011547	0.0226317146815234
175	AA	HAL2	0.08 + 0.0297*x - 0.000885*x^2 + 1.64e-05*x^3	29	1	0.88	0.6	c	1.74e-06	0.28	0.161658	0.316844005541328
176	AA	HAL2	0.08 + 0.0297*x - 0.000885*x^2 + 1.64e-05*x^3	29	2	0.6	0.6	c	1.74e-06	0.28	0.161658	0.316844005541328
177	AA	HAL2	0.08 + 0.0297*x - 0.000885*x^2 + 1.64e-05*x^3	29	3	0.32	0.6	c	1.74e-06	0.28	0.161658	0.316844005541328
178	AA	HAL2	0.08 + 0.0297*x - 0.000885*x^2 + 1.64e-05*x^3	30	1	0.72	0.6	e	1.75e-05	0.12	0.069282	0.135790288089141
179	AA	HAL2	0.08 + 0.0297*x - 0.000885*x^2 + 1.64e-05*x^3	30	2	0.6	0.6	e	1.75e-05	0.12	0.069282	0.135790288089141
180	AA	HAL2	0.08 + 0.0297*x - 0.000885*x^2 + 1.64e-05*x^3	30	3	0.48	0.6	e	1.75e-05	0.12	0.069282	0.135790288089141
181	KM8	FIL2	0.307 + 0.00666*x + 0.00237*x^2 - 4.68e-05*x^3	1	1	0.27	0.2	a	2.09e-07	0.07	0.0404145	0.079211001385332
182	KM8	FIL2	0.307 + 0.00666*x + 0.00237*x^2 - 4.68e-05*x^3	1	2	0.2	0.2	a	2.09e-07	0.07	0.0404145	0.079211001385332
183	KM8	FIL2	0.307 + 0.00666*x + 0.00237*x^2 - 4.68e-05*x^3	1	3	0.13	0.2	a	2.09e-07	0.07	0.0404145	0.079211001385332
184	KM8	FIL2	0.307 + 0.00666*x + 0.00237*x^2 - 4.68e-05*x^3	2	1	0.43	0.4	a	1.55e-12	0.03	0.0173205	0.0339475720222851
185	KM8	FIL2	0.307 + 0.00666*x + 0.00237*x^2 - 4.68e-05*x^3	2	2	0.4	0.4	a	1.55e-12	0.03	0.0173205	0.0339475720222851
186	KM8	FIL2	0.307 + 0.00666*x + 0.00237*x^2 - 4.68e-05*x^3	2	3	0.37	0.4	a	1.55e-12	0.03	0.0173205	0.0339475720222851
187	KM8	FIL2	0.307 + 0.00666*x + 0.00237*x^2 - 4.68e-05*x^3	3	1	0.5	0.4	a	6.53e-06	0.1	0.057735	0.113158573407617
188	KM8	FIL2	0.307 + 0.00666*x + 0.00237*x^2 - 4.68e-05*x^3	3	2	0.4	0.4	a	6.53e-06	0.1	0.057735	0.113158573407617
189	KM8	FIL2	0.307 + 0.00666*x + 0.00237*x^2 - 4.68e-05*x^3	3	3	0.3	0.4	a	6.53e-06	0.1	0.057735	0.113158573407617
190	KM8	FIL2	0.307 + 0.00666*x + 0.00237*x^2 - 4.68e-05*x^3	4	1	0.43	0.4	b	2.3e-08	0.03	0.0173205	0.0339475720222851
191	KM8	FIL2	0.307 + 0.00666*x + 0.00237*x^2 - 4.68e-05*x^3	4	2	0.4	0.4	b	2.3e-08	0.03	0.0173205	0.0339475720222851
192	KM8	FIL2	0.307 + 0.00666*x + 0.00237*x^2 - 4.68e-05*x^3	4	3	0.37	0.4	b	2.3e-08	0.03	0.0173205	0.0339475720222851
193	KM8	FIL2	0.307 + 0.00666*x + 0.00237*x^2 - 4.68e-05*x^3	5	1	0.55	0.4	b	9.52e-05	0.15	0.0866025	0.169737860111426
194	KM8	FIL2	0.307 + 0.00666*x + 0.00237*x^2 - 4.68e-05*x^3	5	2	0.4	0.4	b	9.52e-05	0.15	0.0866025	0.169737860111426
195	KM8	FIL2	0.307 + 0.00666*x + 0.00237*x^2 - 4.68e-05*x^3	5	3	0.25	0.4	b	9.52e-05	0.15	0.0866025	0.169737860111426
196	KM8	FIL2	0.307 + 0.00666*x + 0.00237*x^2 - 4.68e-05*x^3	6	1	0.63	0.44	bc	2.89e-06	0.19	0.109697	0.215001289474473
197	KM8	FIL2	0.307 + 0.00666*x + 0.00237*x^2 - 4.68e-05*x^3	6	2	0.44	0.44	bc	2.89e-06	0.19	0.109697	0.215001289474473
198	KM8	FIL2	0.307 + 0.00666*x + 0.00237*x^2 - 4.68e-05*x^3	6	3	0.25	0.44	bc	2.89e-06	0.19	0.109697	0.215001289474473
199	KM8	FIL2	0.307 + 0.00666*x + 0.00237*x^2 - 4.68e-05*x^3	7	1	0.56	0.46	cd	1.8e-12	0.1	0.057735	0.113158573407618
200	KM8	FIL2	0.307 + 0.00666*x + 0.00237*x^2 - 4.68e-05*x^3	7	2	0.46	0.46	cd	1.8e-12	0.1	0.057735	0.113158573407618
201	KM8	FIL2	0.307 + 0.00666*x + 0.00237*x^2 - 4.68e-05*x^3	7	3	0.36	0.46	cd	1.8e-12	0.1	0.057735	0.113158573407618
202	KM8	FIL2	0.307 + 0.00666*x + 0.00237*x^2 - 4.68e-05*x^3	8	1	0.55	0.5	cd	2.23e-11	0.05	0.0288675	0.0565792867038086
203	KM8	FIL2	0.307 + 0.00666*x + 0.00237*x^2 - 4.68e-05*x^3	8	2	0.5	0.5	cd	2.23e-11	0.05	0.0288675	0.0565792867038086
204	KM8	FIL2	0.307 + 0.00666*x + 0.00237*x^2 - 4.68e-05*x^3	8	3	0.45	0.5	cd	2.23e-11	0.05	0.0288675	0.0565792867038086
205	KM8	FIL2	0.307 + 0.00666*x + 0.00237*x^2 - 4.68e-05*x^3	9	1	0.64	0.52	b	8.31e-09	0.12	0.069282	0.135790288089141
206	KM8	FIL2	0.307 + 0.00666*x + 0.00237*x^2 - 4.68e-05*x^3	9	2	0.52	0.52	b	8.31e-09	0.12	0.069282	0.135790288089141
207	KM8	FIL2	0.307 + 0.00666*x + 0.00237*x^2 - 4.68e-05*x^3	9	3	0.4	0.52	b	8.31e-09	0.12	0.069282	0.135790288089141
208	KM8	FIL2	0.307 + 0.00666*x + 0.00237*x^2 - 4.68e-05*x^3	10	1	0.76	0.55	de	2.41e-15	0.21	0.121244	0.237633004155996
209	KM8	FIL2	0.307 + 0.00666*x + 0.00237*x^2 - 4.68e-05*x^3	10	2	0.55	0.55	de	2.41e-15	0.21	0.121244	0.237633004155996
210	KM8	FIL2	0.307 + 0.00666*x + 0.00237*x^2 - 4.68e-05*x^3	10	3	0.34	0.55	de	2.41e-15	0.21	0.121244	0.237633004155996
211	KM8	FIL2	0.307 + 0.00666*x + 0.00237*x^2 - 4.68e-05*x^3	11	1	0.88	0.6	cd	7.12e-09	0.28	0.161658	0.316844005541328
212	KM8	FIL2	0.307 + 0.00666*x + 0.00237*x^2 - 4.68e-05*x^3	11	2	0.6	0.6	cd	7.12e-09	0.28	0.161658	0.316844005541328
213	KM8	FIL2	0.307 + 0.00666*x + 0.00237*x^2 - 4.68e-05*x^3	11	3	0.32	0.6	cd	7.12e-09	0.28	0.161658	0.316844005541328
214	KM8	FIL2	0.307 + 0.00666*x + 0.00237*x^2 - 4.68e-05*x^3	12	1	0.69	0.6	c	1.6e-05	0.09	0.0519615	0.101842716066855
215	KM8	FIL2	0.307 + 0.00666*x + 0.00237*x^2 - 4.68e-05*x^3	12	2	0.6	0.6	c	1.6e-05	0.09	0.0519615	0.101842716066855
216	KM8	FIL2	0.307 + 0.00666*x + 0.00237*x^2 - 4.68e-05*x^3	12	3	0.51	0.6	c	1.6e-05	0.09	0.0519615	0.101842716066855
217	KM8	FIL2	0.307 + 0.00666*x + 0.00237*x^2 - 4.68e-05*x^3	13	1	0.62	0.6	cd	4.62e-10	0.02	0.011547	0.0226317146815234
218	KM8	FIL2	0.307 + 0.00666*x + 0.00237*x^2 - 4.68e-05*x^3	13	2	0.6	0.6	cd	4.62e-10	0.02	0.011547	0.0226317146815234
219	KM8	FIL2	0.307 + 0.00666*x + 0.00237*x^2 - 4.68e-05*x^3	13	3	0.58	0.6	cd	4.62e-10	0.02	0.011547	0.0226317146815234
220	KM8	FIL2	0.307 + 0.00666*x + 0.00237*x^2 - 4.68e-05*x^3	14	1	0.77	0.7	c	5.36e-06	0.07	0.0404145	0.079211001385332
221	KM8	FIL2	0.307 + 0.00666*x + 0.00237*x^2 - 4.68e-05*x^3	14	2	0.7	0.7	c	5.36e-06	0.07	0.0404145	0.079211001385332
222	KM8	FIL2	0.307 + 0.00666*x + 0.00237*x^2 - 4.68e-05*x^3	14	3	0.63	0.7	c	5.36e-06	0.07	0.0404145	0.079211001385332
223	KM8	FIL2	0.307 + 0.00666*x + 0.00237*x^2 - 4.68e-05*x^3	15	1	1.15	0.8	bc	3.36e-10	0.35	0.202073	0.39605500692666
224	KM8	FIL2	0.307 + 0.00666*x + 0.00237*x^2 - 4.68e-05*x^3	15	2	0.8	0.8	bc	3.36e-10	0.35	0.202073	0.39605500692666
225	KM8	FIL2	0.307 + 0.00666*x + 0.00237*x^2 - 4.68e-05*x^3	15	3	0.45	0.8	bc	3.36e-10	0.35	0.202073	0.39605500692666
226	KM8	FIL2	0.307 + 0.00666*x + 0.00237*x^2 - 4.68e-05*x^3	16	1	0.86	0.8	b	4.8e-06	0.06	0.034641	0.0678951440445703
227	KM8	FIL2	0.307 + 0.00666*x + 0.00237*x^2 - 4.68e-05*x^3	16	2	0.8	0.8	b	4.8e-06	0.06	0.034641	0.0678951440445703
228	KM8	FIL2	0.307 + 0.00666*x + 0.00237*x^2 - 4.68e-05*x^3	16	3	0.74	0.8	b	4.8e-06	0.06	0.034641	0.0678951440445703
229	KM8	FIL2	0.307 + 0.00666*x + 0.00237*x^2 - 4.68e-05*x^3	17	1	0.91	0.9	bc	2.33e-08	0.01	0.0057735	0.0113158573407617
230	KM8	FIL2	0.307 + 0.00666*x + 0.00237*x^2 - 4.68e-05*x^3	17	2	0.9	0.9	bc	2.33e-08	0.01	0.0057735	0.0113158573407617
231	KM8	FIL2	0.307 + 0.00666*x + 0.00237*x^2 - 4.68e-05*x^3	17	3	0.89	0.9	bc	2.33e-08	0.01	0.0057735	0.0113158573407617
232	KM8	FIL2	0.307 + 0.00666*x + 0.00237*x^2 - 4.68e-05*x^3	18	1	1.31	1	cd	5.12e-07	0.31	0.178979	0.350791577563613
233	KM8	FIL2	0.307 + 0.00666*x + 0.00237*x^2 - 4.68e-05*x^3	18	2	1	1	cd	5.12e-07	0.31	0.178979	0.350791577563613
234	KM8	FIL2	0.307 + 0.00666*x + 0.00237*x^2 - 4.68e-05*x^3	18	3	0.69	1	cd	5.12e-07	0.31	0.178979	0.350791577563613
235	KM8	FIL2	0.307 + 0.00666*x + 0.00237*x^2 - 4.68e-05*x^3	19	1	1.01	1	cd	3.14e-06	0.01	0.0057735	0.0113158573407617
236	KM8	FIL2	0.307 + 0.00666*x + 0.00237*x^2 - 4.68e-05*x^3	19	2	1	1	cd	3.14e-06	0.01	0.0057735	0.0113158573407617
237	KM8	FIL2	0.307 + 0.00666*x + 0.00237*x^2 - 4.68e-05*x^3	19	3	0.99	1	cd	3.14e-06	0.01	0.0057735	0.0113158573407617
238	KM8	FIL2	0.307 + 0.00666*x + 0.00237*x^2 - 4.68e-05*x^3	20	1	1.3	1	d	3.3e-07	0.3	0.173205	0.339475720222852
239	KM8	FIL2	0.307 + 0.00666*x + 0.00237*x^2 - 4.68e-05*x^3	20	2	1	1	d	3.3e-07	0.3	0.173205	0.339475720222852
240	KM8	FIL2	0.307 + 0.00666*x + 0.00237*x^2 - 4.68e-05*x^3	20	3	0.7	1	d	3.3e-07	0.3	0.173205	0.339475720222852
241	KM8	FIL2	0.307 + 0.00666*x + 0.00237*x^2 - 4.68e-05*x^3	21	1	1.61	1.1	cd	8.15e-06	0.51	0.294449	0.577108724378848
242	KM8	FIL2	0.307 + 0.00666*x + 0.00237*x^2 - 4.68e-05*x^3	21	2	1.1	1.1	cd	8.15e-06	0.51	0.294449	0.577108724378848
243	KM8	FIL2	0.307 + 0.00666*x + 0.00237*x^2 - 4.68e-05*x^3	21	3	0.59	1.1	cd	8.15e-06	0.51	0.294449	0.577108724378848
244	KM8	FIL2	0.307 + 0.00666*x + 0.00237*x^2 - 4.68e-05*x^3	22	1	1.54	1.1	cd	1.86e-05	0.44	0.254034	0.497897722993515
245	KM8	FIL2	0.307 + 0.00666*x + 0.00237*x^2 - 4.68e-05*x^3	22	2	1.1	1.1	cd	1.86e-05	0.44	0.254034	0.497897722993515
246	KM8	FIL2	0.307 + 0.00666*x + 0.00237*x^2 - 4.68e-05*x^3	22	3	0.66	1.1	cd	1.86e-05	0.44	0.254034	0.497897722993515
247	KM8	FIL2	0.307 + 0.00666*x + 0.00237*x^2 - 4.68e-05*x^3	23	1	1.5	1.2	cd	6.14e-09	0.3	0.173205	0.339475720222851
248	KM8	FIL2	0.307 + 0.00666*x + 0.00237*x^2 - 4.68e-05*x^3	23	2	1.2	1.2	cd	6.14e-09	0.3	0.173205	0.339475720222851
249	KM8	FIL2	0.307 + 0.00666*x + 0.00237*x^2 - 4.68e-05*x^3	23	3	0.9	1.2	cd	6.14e-09	0.3	0.173205	0.339475720222851
250	KM8	FIL2	0.307 + 0.00666*x + 0.00237*x^2 - 4.68e-05*x^3	24	1	1.42	1.2	bc	0.00015166	0.22	0.127017	0.248948861496758
251	KM8	FIL2	0.307 + 0.00666*x + 0.00237*x^2 - 4.68e-05*x^3	24	2	1.2	1.2	bc	0.00015166	0.22	0.127017	0.248948861496758
252	KM8	FIL2	0.307 + 0.00666*x + 0.00237*x^2 - 4.68e-05*x^3	24	3	0.98	1.2	bc	0.00015166	0.22	0.127017	0.248948861496758
253	KM8	FIL2	0.307 + 0.00666*x + 0.00237*x^2 - 4.68e-05*x^3	25	1	1.69	1.2	cd	1.13e-06	0.49	0.282902	0.554477009697324
254	KM8	FIL2	0.307 + 0.00666*x + 0.00237*x^2 - 4.68e-05*x^3	25	2	1.2	1.2	cd	1.13e-06	0.49	0.282902	0.554477009697324
255	KM8	FIL2	0.307 + 0.00666*x + 0.00237*x^2 - 4.68e-05*x^3	25	3	0.71	1.2	cd	1.13e-06	0.49	0.282902	0.554477009697324
256	KM8	FIL2	0.307 + 0.00666*x + 0.00237*x^2 - 4.68e-05*x^3	26	1	1.56	1.2	de	1.3e-07	0.36	0.207846	0.407370864267422
257	KM8	FIL2	0.307 + 0.00666*x + 0.00237*x^2 - 4.68e-05*x^3	26	2	1.2	1.2	de	1.3e-07	0.36	0.207846	0.407370864267422
258	KM8	FIL2	0.307 + 0.00666*x + 0.00237*x^2 - 4.68e-05*x^3	26	3	0.84	1.2	de	1.3e-07	0.36	0.207846	0.407370864267422
259	KM8	FIL2	0.307 + 0.00666*x + 0.00237*x^2 - 4.68e-05*x^3	27	1	1.48	1.2	cd	5.65e-06	0.28	0.161658	0.316844005541328
260	KM8	FIL2	0.307 + 0.00666*x + 0.00237*x^2 - 4.68e-05*x^3	27	2	1.2	1.2	cd	5.65e-06	0.28	0.161658	0.316844005541328
261	KM8	FIL2	0.307 + 0.00666*x + 0.00237*x^2 - 4.68e-05*x^3	27	3	0.92	1.2	cd	5.65e-06	0.28	0.161658	0.316844005541328
262	KM8	FIL2	0.307 + 0.00666*x + 0.00237*x^2 - 4.68e-05*x^3	28	1	1.5	1.3	cd	4.53e-08	0.2	0.11547	0.226317146815236
263	KM8	FIL2	0.307 + 0.00666*x + 0.00237*x^2 - 4.68e-05*x^3	28	2	1.3	1.3	cd	4.53e-08	0.2	0.11547	0.226317146815236
264	KM8	FIL2	0.307 + 0.00666*x + 0.00237*x^2 - 4.68e-05*x^3	28	3	1.1	1.3	cd	4.53e-08	0.2	0.11547	0.226317146815236
265	KM8	FIL2	0.307 + 0.00666*x + 0.00237*x^2 - 4.68e-05*x^3	29	1	1.53	1.4	bcd	1.22e-05	0.13	0.0750555	0.147106145429902
266	KM8	FIL2	0.307 + 0.00666*x + 0.00237*x^2 - 4.68e-05*x^3	29	2	1.4	1.4	bcd	1.22e-05	0.13	0.0750555	0.147106145429902
267	KM8	FIL2	0.307 + 0.00666*x + 0.00237*x^2 - 4.68e-05*x^3	29	3	1.27	1.4	bcd	1.22e-05	0.13	0.0750555	0.147106145429902
268	KM8	FIL2	0.307 + 0.00666*x + 0.00237*x^2 - 4.68e-05*x^3	30	1	1.7	1.4	cd	3.65e-06	0.3	0.173205	0.339475720222853
269	KM8	FIL2	0.307 + 0.00666*x + 0.00237*x^2 - 4.68e-05*x^3	30	2	1.4	1.4	cd	3.65e-06	0.3	0.173205	0.339475720222853
270	KM8	FIL2	0.307 + 0.00666*x + 0.00237*x^2 - 4.68e-05*x^3	30	3	1.1	1.4	cd	3.65e-06	0.3	0.173205	0.339475720222853
271	KM8	HAL2	0.281 - 0.0371*x + 0.00608*x^2 - 0.000119*x^3	1	1	0.22	0.2	ab	0.000639115	0.02	0.011547	0.0226317146815234
272	KM8	HAL2	0.281 - 0.0371*x + 0.00608*x^2 - 0.000119*x^3	1	2	0.2	0.2	ab	0.000639115	0.02	0.011547	0.0226317146815234
273	KM8	HAL2	0.281 - 0.0371*x + 0.00608*x^2 - 0.000119*x^3	1	3	0.18	0.2	ab	0.000639115	0.02	0.011547	0.0226317146815234
274	KM8	HAL2	0.281 - 0.0371*x + 0.00608*x^2 - 0.000119*x^3	2	1	0.27	0.2	b	2.67e-07	0.07	0.0404145	0.079211001385332
275	KM8	HAL2	0.281 - 0.0371*x + 0.00608*x^2 - 0.000119*x^3	2	2	0.2	0.2	b	2.67e-07	0.07	0.0404145	0.079211001385332
276	KM8	HAL2	0.281 - 0.0371*x + 0.00608*x^2 - 0.000119*x^3	2	3	0.13	0.2	b	2.67e-07	0.07	0.0404145	0.079211001385332
277	KM8	HAL2	0.281 - 0.0371*x + 0.00608*x^2 - 0.000119*x^3	3	1	0.3	0.2	b	0.000505941	0.1	0.057735	0.113158573407617
278	KM8	HAL2	0.281 - 0.0371*x + 0.00608*x^2 - 0.000119*x^3	3	2	0.2	0.2	b	0.000505941	0.1	0.057735	0.113158573407617
279	KM8	HAL2	0.281 - 0.0371*x + 0.00608*x^2 - 0.000119*x^3	3	3	0.1	0.2	b	0.000505941	0.1	0.057735	0.113158573407617
280	KM8	HAL2	0.281 - 0.0371*x + 0.00608*x^2 - 0.000119*x^3	4	1	0.3	0.2	b	7.22e-06	0.1	0.057735	0.113158573407617
281	KM8	HAL2	0.281 - 0.0371*x + 0.00608*x^2 - 0.000119*x^3	4	2	0.2	0.2	b	7.22e-06	0.1	0.057735	0.113158573407617
282	KM8	HAL2	0.281 - 0.0371*x + 0.00608*x^2 - 0.000119*x^3	4	3	0.1	0.2	b	7.22e-06	0.1	0.057735	0.113158573407617
283	KM8	HAL2	0.281 - 0.0371*x + 0.00608*x^2 - 0.000119*x^3	5	1	0.25	0.2	b	6.4e-05	0.05	0.0288675	0.0565792867038086
284	KM8	HAL2	0.281 - 0.0371*x + 0.00608*x^2 - 0.000119*x^3	5	2	0.2	0.2	b	6.4e-05	0.05	0.0288675	0.0565792867038086
285	KM8	HAL2	0.281 - 0.0371*x + 0.00608*x^2 - 0.000119*x^3	5	3	0.15	0.2	b	6.4e-05	0.05	0.0288675	0.0565792867038086
286	KM8	HAL2	0.281 - 0.0371*x + 0.00608*x^2 - 0.000119*x^3	6	1	0.57	0.4	bcd	1.25e-07	0.17	0.0981495	0.192369574792949
287	KM8	HAL2	0.281 - 0.0371*x + 0.00608*x^2 - 0.000119*x^3	6	2	0.4	0.4	bcd	1.25e-07	0.17	0.0981495	0.192369574792949
288	KM8	HAL2	0.281 - 0.0371*x + 0.00608*x^2 - 0.000119*x^3	6	3	0.23	0.4	bcd	1.25e-07	0.17	0.0981495	0.192369574792949
289	KM8	HAL2	0.281 - 0.0371*x + 0.00608*x^2 - 0.000119*x^3	7	1	0.47	0.4	cde	2.01e-08	0.07	0.0404145	0.0792110013853321
290	KM8	HAL2	0.281 - 0.0371*x + 0.00608*x^2 - 0.000119*x^3	7	2	0.4	0.4	cde	2.01e-08	0.07	0.0404145	0.0792110013853321
291	KM8	HAL2	0.281 - 0.0371*x + 0.00608*x^2 - 0.000119*x^3	7	3	0.33	0.4	cde	2.01e-08	0.07	0.0404145	0.0792110013853321
292	KM8	HAL2	0.281 - 0.0371*x + 0.00608*x^2 - 0.000119*x^3	8	1	0.44	0.4	c	1.45e-11	0.04	0.023094	0.0452634293630469
293	KM8	HAL2	0.281 - 0.0371*x + 0.00608*x^2 - 0.000119*x^3	8	2	0.4	0.4	c	1.45e-11	0.04	0.023094	0.0452634293630469
294	KM8	HAL2	0.281 - 0.0371*x + 0.00608*x^2 - 0.000119*x^3	8	3	0.36	0.4	c	1.45e-11	0.04	0.023094	0.0452634293630469
295	KM8	HAL2	0.281 - 0.0371*x + 0.00608*x^2 - 0.000119*x^3	9	1	0.55	0.4	c	5.74e-10	0.15	0.0866025	0.169737860111426
296	KM8	HAL2	0.281 - 0.0371*x + 0.00608*x^2 - 0.000119*x^3	9	2	0.4	0.4	c	5.74e-10	0.15	0.0866025	0.169737860111426
297	KM8	HAL2	0.281 - 0.0371*x + 0.00608*x^2 - 0.000119*x^3	9	3	0.25	0.4	c	5.74e-10	0.15	0.0866025	0.169737860111426
298	KM8	HAL2	0.281 - 0.0371*x + 0.00608*x^2 - 0.000119*x^3	10	1	0.59	0.4	de	2.35e-06	0.19	0.109697	0.215001289474473
299	KM8	HAL2	0.281 - 0.0371*x + 0.00608*x^2 - 0.000119*x^3	10	2	0.4	0.4	de	2.35e-06	0.19	0.109697	0.215001289474473
300	KM8	HAL2	0.281 - 0.0371*x + 0.00608*x^2 - 0.000119*x^3	10	3	0.21	0.4	de	2.35e-06	0.19	0.109697	0.215001289474473
301	KM8	HAL2	0.281 - 0.0371*x + 0.00608*x^2 - 0.000119*x^3	11	1	0.52	0.4	c	5.32e-06	0.12	0.069282	0.13579028808914
302	KM8	HAL2	0.281 - 0.0371*x + 0.00608*x^2 - 0.000119*x^3	11	2	0.4	0.4	c	5.32e-06	0.12	0.069282	0.13579028808914
303	KM8	HAL2	0.281 - 0.0371*x + 0.00608*x^2 - 0.000119*x^3	11	3	0.28	0.4	c	5.32e-06	0.12	0.069282	0.13579028808914
304	KM8	HAL2	0.281 - 0.0371*x + 0.00608*x^2 - 0.000119*x^3	12	1	0.51	0.47	d	8.37e-10	0.04	0.023094	0.0452634293630469
305	KM8	HAL2	0.281 - 0.0371*x + 0.00608*x^2 - 0.000119*x^3	12	2	0.47	0.47	d	8.37e-10	0.04	0.023094	0.0452634293630469
306	KM8	HAL2	0.281 - 0.0371*x + 0.00608*x^2 - 0.000119*x^3	12	3	0.43	0.47	d	8.37e-10	0.04	0.023094	0.0452634293630469
307	KM8	HAL2	0.281 - 0.0371*x + 0.00608*x^2 - 0.000119*x^3	13	1	0.53	0.51	de	4.46e-06	0.02	0.011547	0.0226317146815234
308	KM8	HAL2	0.281 - 0.0371*x + 0.00608*x^2 - 0.000119*x^3	13	2	0.51	0.51	de	4.46e-06	0.02	0.011547	0.0226317146815234
309	KM8	HAL2	0.281 - 0.0371*x + 0.00608*x^2 - 0.000119*x^3	13	3	0.49	0.51	de	4.46e-06	0.02	0.011547	0.0226317146815234
310	KM8	HAL2	0.281 - 0.0371*x + 0.00608*x^2 - 0.000119*x^3	14	1	0.71	0.52	cd	1.56e-09	0.19	0.109697	0.215001289474473
311	KM8	HAL2	0.281 - 0.0371*x + 0.00608*x^2 - 0.000119*x^3	14	2	0.52	0.52	cd	1.56e-09	0.19	0.109697	0.215001289474473
312	KM8	HAL2	0.281 - 0.0371*x + 0.00608*x^2 - 0.000119*x^3	14	3	0.33	0.52	cd	1.56e-09	0.19	0.109697	0.215001289474473
313	KM8	HAL2	0.281 - 0.0371*x + 0.00608*x^2 - 0.000119*x^3	15	1	0.66	0.55	cd	4.75e-05	0.11	0.0635085	0.124474430748379
314	KM8	HAL2	0.281 - 0.0371*x + 0.00608*x^2 - 0.000119*x^3	15	2	0.55	0.55	cd	4.75e-05	0.11	0.0635085	0.124474430748379
315	KM8	HAL2	0.281 - 0.0371*x + 0.00608*x^2 - 0.000119*x^3	15	3	0.44	0.55	cd	4.75e-05	0.11	0.0635085	0.124474430748379
316	KM8	HAL2	0.281 - 0.0371*x + 0.00608*x^2 - 0.000119*x^3	16	1	0.7	0.67	cd	4.75e-05	0.03	0.0173205	0.0339475720222851
317	KM8	HAL2	0.281 - 0.0371*x + 0.00608*x^2 - 0.000119*x^3	16	2	0.67	0.67	cd	4.75e-05	0.03	0.0173205	0.0339475720222851
318	KM8	HAL2	0.281 - 0.0371*x + 0.00608*x^2 - 0.000119*x^3	16	3	0.64	0.67	cd	4.75e-05	0.03	0.0173205	0.0339475720222851
319	KM8	HAL2	0.281 - 0.0371*x + 0.00608*x^2 - 0.000119*x^3	17	1	1.03	0.88	cd	4.91e-07	0.15	0.0866025	0.169737860111425
320	KM8	HAL2	0.281 - 0.0371*x + 0.00608*x^2 - 0.000119*x^3	17	2	0.88	0.88	cd	4.91e-07	0.15	0.0866025	0.169737860111425
321	KM8	HAL2	0.281 - 0.0371*x + 0.00608*x^2 - 0.000119*x^3	17	3	0.73	0.88	cd	4.91e-07	0.15	0.0866025	0.169737860111425
322	KM8	HAL2	0.281 - 0.0371*x + 0.00608*x^2 - 0.000119*x^3	18	1	1.14	0.91	bc	4.32e-07	0.23	0.132791	0.26026471883752
323	KM8	HAL2	0.281 - 0.0371*x + 0.00608*x^2 - 0.000119*x^3	18	2	0.91	0.91	bc	4.32e-07	0.23	0.132791	0.26026471883752
324	KM8	HAL2	0.281 - 0.0371*x + 0.00608*x^2 - 0.000119*x^3	18	3	0.68	0.91	bc	4.32e-07	0.23	0.132791	0.26026471883752
325	KM8	HAL2	0.281 - 0.0371*x + 0.00608*x^2 - 0.000119*x^3	19	1	1.31	0.99	b	1.09e-05	0.32	0.184752	0.362107434904376
326	KM8	HAL2	0.281 - 0.0371*x + 0.00608*x^2 - 0.000119*x^3	19	2	0.99	0.99	b	1.09e-05	0.32	0.184752	0.362107434904376
327	KM8	HAL2	0.281 - 0.0371*x + 0.00608*x^2 - 0.000119*x^3	19	3	0.67	0.99	b	1.09e-05	0.32	0.184752	0.362107434904376
328	KM8	HAL2	0.281 - 0.0371*x + 0.00608*x^2 - 0.000119*x^3	20	1	1.5	1	c	7.53e-06	0.5	0.288675	0.565792867038086
329	KM8	HAL2	0.281 - 0.0371*x + 0.00608*x^2 - 0.000119*x^3	20	2	1	1	c	7.53e-06	0.5	0.288675	0.565792867038086
330	KM8	HAL2	0.281 - 0.0371*x + 0.00608*x^2 - 0.000119*x^3	20	3	0.5	1	c	7.53e-06	0.5	0.288675	0.565792867038086
331	KM8	HAL2	0.281 - 0.0371*x + 0.00608*x^2 - 0.000119*x^3	21	1	1.27	1.1	c	2.96e-06	0.17	0.0981495	0.192369574792948
332	KM8	HAL2	0.281 - 0.0371*x + 0.00608*x^2 - 0.000119*x^3	21	2	1.1	1.1	c	2.96e-06	0.17	0.0981495	0.192369574792948
333	KM8	HAL2	0.281 - 0.0371*x + 0.00608*x^2 - 0.000119*x^3	21	3	0.93	1.1	c	2.96e-06	0.17	0.0981495	0.192369574792948
334	KM8	HAL2	0.281 - 0.0371*x + 0.00608*x^2 - 0.000119*x^3	22	1	1.49	1.2	c	5.11e-06	0.29	0.167432	0.328159862882089
335	KM8	HAL2	0.281 - 0.0371*x + 0.00608*x^2 - 0.000119*x^3	22	2	1.2	1.2	c	5.11e-06	0.29	0.167432	0.328159862882089
336	KM8	HAL2	0.281 - 0.0371*x + 0.00608*x^2 - 0.000119*x^3	22	3	0.91	1.2	c	5.11e-06	0.29	0.167432	0.328159862882089
337	KM8	HAL2	0.281 - 0.0371*x + 0.00608*x^2 - 0.000119*x^3	23	1	1.46	1.3	cd	3.78e-10	0.16	0.092376	0.181053717452187
338	KM8	HAL2	0.281 - 0.0371*x + 0.00608*x^2 - 0.000119*x^3	23	2	1.3	1.3	cd	3.78e-10	0.16	0.092376	0.181053717452187
339	KM8	HAL2	0.281 - 0.0371*x + 0.00608*x^2 - 0.000119*x^3	23	3	1.14	1.3	cd	3.78e-10	0.16	0.092376	0.181053717452187
340	KM8	HAL2	0.281 - 0.0371*x + 0.00608*x^2 - 0.000119*x^3	24	1	1.95	1.3	c	2.94e-06	0.65	0.375278	0.735530727149512
341	KM8	HAL2	0.281 - 0.0371*x + 0.00608*x^2 - 0.000119*x^3	24	2	1.3	1.3	c	2.94e-06	0.65	0.375278	0.735530727149512
342	KM8	HAL2	0.281 - 0.0371*x + 0.00608*x^2 - 0.000119*x^3	24	3	0.65	1.3	c	2.94e-06	0.65	0.375278	0.735530727149512
343	KM8	HAL2	0.281 - 0.0371*x + 0.00608*x^2 - 0.000119*x^3	25	1	1.46	1.3	cd	1.44e-05	0.16	0.092376	0.181053717452187
344	KM8	HAL2	0.281 - 0.0371*x + 0.00608*x^2 - 0.000119*x^3	25	2	1.3	1.3	cd	1.44e-05	0.16	0.092376	0.181053717452187
345	KM8	HAL2	0.281 - 0.0371*x + 0.00608*x^2 - 0.000119*x^3	25	3	1.14	1.3	cd	1.44e-05	0.16	0.092376	0.181053717452187
346	KM8	HAL2	0.281 - 0.0371*x + 0.00608*x^2 - 0.000119*x^3	26	1	1.88	1.3	cd	1.77e-05	0.58	0.334863	0.65631972576418
347	KM8	HAL2	0.281 - 0.0371*x + 0.00608*x^2 - 0.000119*x^3	26	2	1.3	1.3	cd	1.77e-05	0.58	0.334863	0.65631972576418
348	KM8	HAL2	0.281 - 0.0371*x + 0.00608*x^2 - 0.000119*x^3	26	3	0.72	1.3	cd	1.77e-05	0.58	0.334863	0.65631972576418
349	KM8	HAL2	0.281 - 0.0371*x + 0.00608*x^2 - 0.000119*x^3	27	1	2.02	1.4	bc	3.75e-05	0.62	0.357957	0.701583155127226
350	KM8	HAL2	0.281 - 0.0371*x + 0.00608*x^2 - 0.000119*x^3	27	2	1.4	1.4	bc	3.75e-05	0.62	0.357957	0.701583155127226
351	KM8	HAL2	0.281 - 0.0371*x + 0.00608*x^2 - 0.000119*x^3	27	3	0.78	1.4	bc	3.75e-05	0.62	0.357957	0.701583155127226
352	KM8	HAL2	0.281 - 0.0371*x + 0.00608*x^2 - 0.000119*x^3	28	1	1.72	1.4	c	5.32e-07	0.32	0.184752	0.362107434904375
353	KM8	HAL2	0.281 - 0.0371*x + 0.00608*x^2 - 0.000119*x^3	28	2	1.4	1.4	c	5.32e-07	0.32	0.184752	0.362107434904375
354	KM8	HAL2	0.281 - 0.0371*x + 0.00608*x^2 - 0.000119*x^3	28	3	1.08	1.4	c	5.32e-07	0.32	0.184752	0.362107434904375
355	KM8	HAL2	0.281 - 0.0371*x + 0.00608*x^2 - 0.000119*x^3	29	1	1.45	1.4	c	1.74e-06	0.05	0.0288675	0.0565792867038085
356	KM8	HAL2	0.281 - 0.0371*x + 0.00608*x^2 - 0.000119*x^3	29	2	1.4	1.4	c	1.74e-06	0.05	0.0288675	0.0565792867038085
357	KM8	HAL2	0.281 - 0.0371*x + 0.00608*x^2 - 0.000119*x^3	29	3	1.35	1.4	c	1.74e-06	0.05	0.0288675	0.0565792867038085
358	KM8	HAL2	0.281 - 0.0371*x + 0.00608*x^2 - 0.000119*x^3	30	1	1.45	1.4	cde	1.75e-05	0.05	0.0288675	0.0565792867038085
359	KM8	HAL2	0.281 - 0.0371*x + 0.00608*x^2 - 0.000119*x^3	30	2	1.4	1.4	cde	1.75e-05	0.05	0.0288675	0.0565792867038085
360	KM8	HAL2	0.281 - 0.0371*x + 0.00608*x^2 - 0.000119*x^3	30	3	1.35	1.4	cde	1.75e-05	0.05	0.0288675	0.0565792867038085
361	LP9	FIL2	0.189 - 0.0622*x + 0.017*x^2 - 0.000382*x^3	1	1	0.19	0.15	ab	2.09e-07	0.04	0.023094	0.0452634293630469
362	LP9	FIL2	0.189 - 0.0622*x + 0.017*x^2 - 0.000382*x^3	1	2	0.15	0.15	ab	2.09e-07	0.04	0.023094	0.0452634293630469
363	LP9	FIL2	0.189 - 0.0622*x + 0.017*x^2 - 0.000382*x^3	1	3	0.11	0.15	ab	2.09e-07	0.04	0.023094	0.0452634293630469
364	LP9	FIL2	0.189 - 0.0622*x + 0.017*x^2 - 0.000382*x^3	2	1	0.16	0.15	bc	1.55e-12	0.01	0.0057735	0.0113158573407617
365	LP9	FIL2	0.189 - 0.0622*x + 0.017*x^2 - 0.000382*x^3	2	2	0.15	0.15	bc	1.55e-12	0.01	0.0057735	0.0113158573407617
366	LP9	FIL2	0.189 - 0.0622*x + 0.017*x^2 - 0.000382*x^3	2	3	0.14	0.15	bc	1.55e-12	0.01	0.0057735	0.0113158573407617
367	LP9	FIL2	0.189 - 0.0622*x + 0.017*x^2 - 0.000382*x^3	3	1	0.2	0.16	bc	6.53e-06	0.04	0.023094	0.0452634293630469
368	LP9	FIL2	0.189 - 0.0622*x + 0.017*x^2 - 0.000382*x^3	3	2	0.16	0.16	bc	6.53e-06	0.04	0.023094	0.0452634293630469
369	LP9	FIL2	0.189 - 0.0622*x + 0.017*x^2 - 0.000382*x^3	3	3	0.12	0.16	bc	6.53e-06	0.04	0.023094	0.0452634293630469
370	LP9	FIL2	0.189 - 0.0622*x + 0.017*x^2 - 0.000382*x^3	4	1	0.27	0.18	cd	2.3e-08	0.09	0.0519615	0.101842716066855
371	LP9	FIL2	0.189 - 0.0622*x + 0.017*x^2 - 0.000382*x^3	4	2	0.18	0.18	cd	2.3e-08	0.09	0.0519615	0.101842716066855
372	LP9	FIL2	0.189 - 0.0622*x + 0.017*x^2 - 0.000382*x^3	4	3	0.09	0.18	cd	2.3e-08	0.09	0.0519615	0.101842716066855
373	LP9	FIL2	0.189 - 0.0622*x + 0.017*x^2 - 0.000382*x^3	5	1	0.27	0.18	b	9.52e-05	0.09	0.0519615	0.101842716066855
374	LP9	FIL2	0.189 - 0.0622*x + 0.017*x^2 - 0.000382*x^3	5	2	0.18	0.18	b	9.52e-05	0.09	0.0519615	0.101842716066855
375	LP9	FIL2	0.189 - 0.0622*x + 0.017*x^2 - 0.000382*x^3	5	3	0.09	0.18	b	9.52e-05	0.09	0.0519615	0.101842716066855
376	LP9	FIL2	0.189 - 0.0622*x + 0.017*x^2 - 0.000382*x^3	6	1	0.29	0.2	c	2.89e-06	0.09	0.0519615	0.101842716066855
377	LP9	FIL2	0.189 - 0.0622*x + 0.017*x^2 - 0.000382*x^3	6	2	0.2	0.2	c	2.89e-06	0.09	0.0519615	0.101842716066855
378	LP9	FIL2	0.189 - 0.0622*x + 0.017*x^2 - 0.000382*x^3	6	3	0.11	0.2	c	2.89e-06	0.09	0.0519615	0.101842716066855
379	LP9	FIL2	0.189 - 0.0622*x + 0.017*x^2 - 0.000382*x^3	7	1	0.66	0.5	c	1.8e-12	0.16	0.092376	0.181053717452187
380	LP9	FIL2	0.189 - 0.0622*x + 0.017*x^2 - 0.000382*x^3	7	2	0.5	0.5	c	1.8e-12	0.16	0.092376	0.181053717452187
381	LP9	FIL2	0.189 - 0.0622*x + 0.017*x^2 - 0.000382*x^3	7	3	0.34	0.5	c	1.8e-12	0.16	0.092376	0.181053717452187
382	LP9	FIL2	0.189 - 0.0622*x + 0.017*x^2 - 0.000382*x^3	8	1	0.66	0.6	c	2.23e-11	0.06	0.034641	0.0678951440445703
383	LP9	FIL2	0.189 - 0.0622*x + 0.017*x^2 - 0.000382*x^3	8	2	0.6	0.6	c	2.23e-11	0.06	0.034641	0.0678951440445703
384	LP9	FIL2	0.189 - 0.0622*x + 0.017*x^2 - 0.000382*x^3	8	3	0.54	0.6	c	2.23e-11	0.06	0.034641	0.0678951440445703
385	LP9	FIL2	0.189 - 0.0622*x + 0.017*x^2 - 0.000382*x^3	9	1	1.18	0.8	b	8.31e-09	0.38	0.219393	0.430002578948945
386	LP9	FIL2	0.189 - 0.0622*x + 0.017*x^2 - 0.000382*x^3	9	2	0.8	0.8	b	8.31e-09	0.38	0.219393	0.430002578948945
387	LP9	FIL2	0.189 - 0.0622*x + 0.017*x^2 - 0.000382*x^3	9	3	0.42	0.8	b	8.31e-09	0.38	0.219393	0.430002578948945
388	LP9	FIL2	0.189 - 0.0622*x + 0.017*x^2 - 0.000382*x^3	10	1	1.09	1	c	2.41e-15	0.09	0.0519615	0.101842716066855
389	LP9	FIL2	0.189 - 0.0622*x + 0.017*x^2 - 0.000382*x^3	10	2	1	1	c	2.41e-15	0.09	0.0519615	0.101842716066855
390	LP9	FIL2	0.189 - 0.0622*x + 0.017*x^2 - 0.000382*x^3	10	3	0.91	1	c	2.41e-15	0.09	0.0519615	0.101842716066855
391	LP9	FIL2	0.189 - 0.0622*x + 0.017*x^2 - 0.000382*x^3	11	1	1.12	1.1	bc	7.12e-09	0.02	0.011547	0.0226317146815234
392	LP9	FIL2	0.189 - 0.0622*x + 0.017*x^2 - 0.000382*x^3	11	2	1.1	1.1	bc	7.12e-09	0.02	0.011547	0.0226317146815234
393	LP9	FIL2	0.189 - 0.0622*x + 0.017*x^2 - 0.000382*x^3	11	3	1.08	1.1	bc	7.12e-09	0.02	0.011547	0.0226317146815234
394	LP9	FIL2	0.189 - 0.0622*x + 0.017*x^2 - 0.000382*x^3	12	1	1.72	1.3	bc	1.6e-05	0.42	0.242487	0.475266008311992
395	LP9	FIL2	0.189 - 0.0622*x + 0.017*x^2 - 0.000382*x^3	12	2	1.3	1.3	bc	1.6e-05	0.42	0.242487	0.475266008311992
396	LP9	FIL2	0.189 - 0.0622*x + 0.017*x^2 - 0.000382*x^3	12	3	0.88	1.3	bc	1.6e-05	0.42	0.242487	0.475266008311992
397	LP9	FIL2	0.189 - 0.0622*x + 0.017*x^2 - 0.000382*x^3	13	1	1.99	1.5	bc	4.62e-10	0.49	0.282902	0.554477009697324
398	LP9	FIL2	0.189 - 0.0622*x + 0.017*x^2 - 0.000382*x^3	13	2	1.5	1.5	bc	4.62e-10	0.49	0.282902	0.554477009697324
399	LP9	FIL2	0.189 - 0.0622*x + 0.017*x^2 - 0.000382*x^3	13	3	1.01	1.5	bc	4.62e-10	0.49	0.282902	0.554477009697324
400	LP9	FIL2	0.189 - 0.0622*x + 0.017*x^2 - 0.000382*x^3	14	1	1.91	1.56667	abc	5.36e-06	0.345012	0.199193	0.390410744511451
401	LP9	FIL2	0.189 - 0.0622*x + 0.017*x^2 - 0.000382*x^3	14	2	1.57	1.56667	abc	5.36e-06	0.345012	0.199193	0.390410744511451
402	LP9	FIL2	0.189 - 0.0622*x + 0.017*x^2 - 0.000382*x^3	14	3	1.22	1.56667	abc	5.36e-06	0.345012	0.199193	0.390410744511451
403	LP9	FIL2	0.189 - 0.0622*x + 0.017*x^2 - 0.000382*x^3	15	1	2.05	1.58	b	3.36e-10	0.47	0.271355	0.5318452950158
404	LP9	FIL2	0.189 - 0.0622*x + 0.017*x^2 - 0.000382*x^3	15	2	1.58	1.58	b	3.36e-10	0.47	0.271355	0.5318452950158
405	LP9	FIL2	0.189 - 0.0622*x + 0.017*x^2 - 0.000382*x^3	15	3	1.11	1.58	b	3.36e-10	0.47	0.271355	0.5318452950158
406	LP9	FIL2	0.189 - 0.0622*x + 0.017*x^2 - 0.000382*x^3	16	1	2.59	1.89	ab	4.8e-06	0.7	0.404145	0.79211001385332
407	LP9	FIL2	0.189 - 0.0622*x + 0.017*x^2 - 0.000382*x^3	16	2	1.89	1.89	ab	4.8e-06	0.7	0.404145	0.79211001385332
408	LP9	FIL2	0.189 - 0.0622*x + 0.017*x^2 - 0.000382*x^3	16	3	1.19	1.89	ab	4.8e-06	0.7	0.404145	0.79211001385332
409	LP9	FIL2	0.189 - 0.0622*x + 0.017*x^2 - 0.000382*x^3	17	1	2.68	2.13	ab	2.33e-08	0.55	0.317543	0.622372153741894
410	LP9	FIL2	0.189 - 0.0622*x + 0.017*x^2 - 0.000382*x^3	17	2	2.13	2.13	ab	2.33e-08	0.55	0.317543	0.622372153741894
411	LP9	FIL2	0.189 - 0.0622*x + 0.017*x^2 - 0.000382*x^3	17	3	1.58	2.13	ab	2.33e-08	0.55	0.317543	0.622372153741894
412	LP9	FIL2	0.189 - 0.0622*x + 0.017*x^2 - 0.000382*x^3	18	1	3.01	2.26	abc	5.12e-07	0.75	0.433013	0.848689300557129
413	LP9	FIL2	0.189 - 0.0622*x + 0.017*x^2 - 0.000382*x^3	18	2	2.26	2.26	abc	5.12e-07	0.75	0.433013	0.848689300557129
414	LP9	FIL2	0.189 - 0.0622*x + 0.017*x^2 - 0.000382*x^3	18	3	1.51	2.26	abc	5.12e-07	0.75	0.433013	0.848689300557129
415	LP9	FIL2	0.189 - 0.0622*x + 0.017*x^2 - 0.000382*x^3	19	1	3.59	2.45	abc	3.14e-06	1.14	0.658179	1.29000773684684
416	LP9	FIL2	0.189 - 0.0622*x + 0.017*x^2 - 0.000382*x^3	19	2	2.45	2.45	abc	3.14e-06	1.14	0.658179	1.29000773684684
417	LP9	FIL2	0.189 - 0.0622*x + 0.017*x^2 - 0.000382*x^3	19	3	1.31	2.45	abc	3.14e-06	1.14	0.658179	1.29000773684684
418	LP9	FIL2	0.189 - 0.0622*x + 0.017*x^2 - 0.000382*x^3	20	1	2.91	2.66	abc	3.3e-07	0.25	0.144338	0.282896433519043
419	LP9	FIL2	0.189 - 0.0622*x + 0.017*x^2 - 0.000382*x^3	20	2	2.66	2.66	abc	3.3e-07	0.25	0.144338	0.282896433519043
420	LP9	FIL2	0.189 - 0.0622*x + 0.017*x^2 - 0.000382*x^3	20	3	2.41	2.66	abc	3.3e-07	0.25	0.144338	0.282896433519043
421	LP9	FIL2	0.189 - 0.0622*x + 0.017*x^2 - 0.000382*x^3	21	1	2.94	2.89	abc	8.15e-06	0.05	0.0288675	0.0565792867038086
422	LP9	FIL2	0.189 - 0.0622*x + 0.017*x^2 - 0.000382*x^3	21	2	2.89	2.89	abc	8.15e-06	0.05	0.0288675	0.0565792867038086
423	LP9	FIL2	0.189 - 0.0622*x + 0.017*x^2 - 0.000382*x^3	21	3	2.84	2.89	abc	8.15e-06	0.05	0.0288675	0.0565792867038086
424	LP9	FIL2	0.189 - 0.0622*x + 0.017*x^2 - 0.000382*x^3	22	1	3.31	3.1	abc	1.86e-05	0.21	0.121244	0.237633004155996
425	LP9	FIL2	0.189 - 0.0622*x + 0.017*x^2 - 0.000382*x^3	22	2	3.1	3.1	abc	1.86e-05	0.21	0.121244	0.237633004155996
426	LP9	FIL2	0.189 - 0.0622*x + 0.017*x^2 - 0.000382*x^3	22	3	2.89	3.1	abc	1.86e-05	0.21	0.121244	0.237633004155996
427	LP9	FIL2	0.189 - 0.0622*x + 0.017*x^2 - 0.000382*x^3	23	1	3.8	3.2	ab	6.14e-09	0.6	0.34641	0.678951440445704
428	LP9	FIL2	0.189 - 0.0622*x + 0.017*x^2 - 0.000382*x^3	23	2	3.2	3.2	ab	6.14e-09	0.6	0.34641	0.678951440445704
429	LP9	FIL2	0.189 - 0.0622*x + 0.017*x^2 - 0.000382*x^3	23	3	2.6	3.2	ab	6.14e-09	0.6	0.34641	0.678951440445704
430	LP9	FIL2	0.189 - 0.0622*x + 0.017*x^2 - 0.000382*x^3	24	1	3.56	3.2	ab	0.00015166	0.36	0.207846	0.407370864267422
431	LP9	FIL2	0.189 - 0.0622*x + 0.017*x^2 - 0.000382*x^3	24	2	3.2	3.2	ab	0.00015166	0.36	0.207846	0.407370864267422
432	LP9	FIL2	0.189 - 0.0622*x + 0.017*x^2 - 0.000382*x^3	24	3	2.84	3.2	ab	0.00015166	0.36	0.207846	0.407370864267422
433	LP9	FIL2	0.189 - 0.0622*x + 0.017*x^2 - 0.000382*x^3	25	1	3.8	3.3	ab	1.13e-06	0.5	0.288675	0.565792867038086
434	LP9	FIL2	0.189 - 0.0622*x + 0.017*x^2 - 0.000382*x^3	25	2	3.3	3.3	ab	1.13e-06	0.5	0.288675	0.565792867038086
435	LP9	FIL2	0.189 - 0.0622*x + 0.017*x^2 - 0.000382*x^3	25	3	2.8	3.3	ab	1.13e-06	0.5	0.288675	0.565792867038086
436	LP9	FIL2	0.189 - 0.0622*x + 0.017*x^2 - 0.000382*x^3	26	1	3.89	3.31667	ab	1.3e-07	0.575007	0.331981	0.650669996938759
437	LP9	FIL2	0.189 - 0.0622*x + 0.017*x^2 - 0.000382*x^3	26	2	3.32	3.31667	ab	1.3e-07	0.575007	0.331981	0.650669996938759
438	LP9	FIL2	0.189 - 0.0622*x + 0.017*x^2 - 0.000382*x^3	26	3	2.74	3.31667	ab	1.3e-07	0.575007	0.331981	0.650669996938759
439	LP9	FIL2	0.189 - 0.0622*x + 0.017*x^2 - 0.000382*x^3	27	1	3.94	3.31667	ab	5.65e-06	0.625007	0.360848	0.707248627662271
440	LP9	FIL2	0.189 - 0.0622*x + 0.017*x^2 - 0.000382*x^3	27	2	3.32	3.31667	ab	5.65e-06	0.625007	0.360848	0.707248627662271
441	LP9	FIL2	0.189 - 0.0622*x + 0.017*x^2 - 0.000382*x^3	27	3	2.69	3.31667	ab	5.65e-06	0.625007	0.360848	0.707248627662271
442	LP9	FIL2	0.189 - 0.0622*x + 0.017*x^2 - 0.000382*x^3	28	1	4.13	3.31667	ab	4.53e-08	0.815005	0.470543	0.922248158457076
443	LP9	FIL2	0.189 - 0.0622*x + 0.017*x^2 - 0.000382*x^3	28	2	3.32	3.31667	ab	4.53e-08	0.815005	0.470543	0.922248158457076
444	LP9	FIL2	0.189 - 0.0622*x + 0.017*x^2 - 0.000382*x^3	28	3	2.5	3.31667	ab	4.53e-08	0.815005	0.470543	0.922248158457076
445	LP9	FIL2	0.189 - 0.0622*x + 0.017*x^2 - 0.000382*x^3	29	1	4.72	3.31667	ab	1.22e-05	1.405	0.811179	1.58988131220306
446	LP9	FIL2	0.189 - 0.0622*x + 0.017*x^2 - 0.000382*x^3	29	2	3.32	3.31667	ab	1.22e-05	1.405	0.811179	1.58988131220306
447	LP9	FIL2	0.189 - 0.0622*x + 0.017*x^2 - 0.000382*x^3	29	3	1.91	3.31667	ab	1.22e-05	1.405	0.811179	1.58988131220306
448	LP9	FIL2	0.189 - 0.0622*x + 0.017*x^2 - 0.000382*x^3	30	1	4.5	3.31667	ab	3.65e-06	1.185	0.684162	1.34093307372715
449	LP9	FIL2	0.189 - 0.0622*x + 0.017*x^2 - 0.000382*x^3	30	2	3.32	3.31667	ab	3.65e-06	1.185	0.684162	1.34093307372715
450	LP9	FIL2	0.189 - 0.0622*x + 0.017*x^2 - 0.000382*x^3	30	3	2.13	3.31667	ab	3.65e-06	1.185	0.684162	1.34093307372715
451	LP9	HAL2	#N/A	1	1	0.12	0.1	bc	0.000639115	0.02	0.011547	0.0226317146815235
452	LP9	HAL2	#N/A	1	2	0.1	0.1	bc	0.000639115	0.02	0.011547	0.0226317146815235
453	LP9	HAL2	#N/A	1	3	0.08	0.1	bc	0.000639115	0.02	0.011547	0.0226317146815235
454	LP9	HAL2	#N/A	2	1	0.22	0.16	b	2.67e-07	0.06	0.034641	0.0678951440445703
455	LP9	HAL2	#N/A	2	2	0.16	0.16	b	2.67e-07	0.06	0.034641	0.0678951440445703
456	LP9	HAL2	#N/A	2	3	0.1	0.16	b	2.67e-07	0.06	0.034641	0.0678951440445703
457	LP9	HAL2	#N/A	3	1	0.34	0.25	b	0.000505941	0.09	0.0519615	0.101842716066855
458	LP9	HAL2	#N/A	3	2	0.25	0.25	b	0.000505941	0.09	0.0519615	0.101842716066855
459	LP9	HAL2	#N/A	3	3	0.16	0.25	b	0.000505941	0.09	0.0519615	0.101842716066855
460	LP9	HAL2	#N/A	4	1	0.59	0.4	b	7.22e-06	0.19	0.109697	0.215001289474473
461	LP9	HAL2	#N/A	4	2	0.4	0.4	b	7.22e-06	0.19	0.109697	0.215001289474473
462	LP9	HAL2	#N/A	4	3	0.21	0.4	b	7.22e-06	0.19	0.109697	0.215001289474473
463	LP9	HAL2	#N/A	5	1	0.8	0.56	b	6.4e-05	0.24	0.138564	0.271580576178281
464	LP9	HAL2	#N/A	5	2	0.56	0.56	b	6.4e-05	0.24	0.138564	0.271580576178281
465	LP9	HAL2	#N/A	5	3	0.32	0.56	b	6.4e-05	0.24	0.138564	0.271580576178281
466	LP9	HAL2	#N/A	6	1	1.26	0.9	b	1.25e-07	0.36	0.207846	0.407370864267422
467	LP9	HAL2	#N/A	6	2	0.9	0.9	b	1.25e-07	0.36	0.207846	0.407370864267422
468	LP9	HAL2	#N/A	6	3	0.54	0.9	b	1.25e-07	0.36	0.207846	0.407370864267422
469	LP9	HAL2	#N/A	7	1	1.3	1.2	ab	2.01e-08	0.1	0.057735	0.113158573407617
470	LP9	HAL2	#N/A	7	2	1.2	1.2	ab	2.01e-08	0.1	0.057735	0.113158573407617
471	LP9	HAL2	#N/A	7	3	1.1	1.2	ab	2.01e-08	0.1	0.057735	0.113158573407617
472	LP9	HAL2	#N/A	8	1	1.52	1.4	b	1.45e-11	0.12	0.069282	0.135790288089141
473	LP9	HAL2	#N/A	8	2	1.4	1.4	b	1.45e-11	0.12	0.069282	0.135790288089141
474	LP9	HAL2	#N/A	8	3	1.28	1.4	b	1.45e-11	0.12	0.069282	0.135790288089141
475	LP9	HAL2	#N/A	9	1	1.95	1.6	b	5.74e-10	0.35	0.202073	0.396055006926661
476	LP9	HAL2	#N/A	9	2	1.6	1.6	b	5.74e-10	0.35	0.202073	0.396055006926661
477	LP9	HAL2	#N/A	9	3	1.25	1.6	b	5.74e-10	0.35	0.202073	0.396055006926661
478	LP9	HAL2	#N/A	10	1	2.36	1.9	abc	2.35e-06	0.46	0.265581	0.52052943767504
479	LP9	HAL2	#N/A	10	2	1.9	1.9	abc	2.35e-06	0.46	0.265581	0.52052943767504
480	LP9	HAL2	#N/A	10	3	1.44	1.9	abc	2.35e-06	0.46	0.265581	0.52052943767504
481	LP9	HAL2	#N/A	11	1	2.89	2.3	ab	5.32e-06	0.59	0.340637	0.667635583104942
482	LP9	HAL2	#N/A	11	2	2.3	2.3	ab	5.32e-06	0.59	0.340637	0.667635583104942
483	LP9	HAL2	#N/A	11	3	1.71	2.3	ab	5.32e-06	0.59	0.340637	0.667635583104942
484	LP9	HAL2	#N/A	12	1	2.93	2.6	ab	8.37e-10	0.33	0.190526	0.373423292245134
485	LP9	HAL2	#N/A	12	2	2.6	2.6	ab	8.37e-10	0.33	0.190526	0.373423292245134
486	LP9	HAL2	#N/A	12	3	2.27	2.6	ab	8.37e-10	0.33	0.190526	0.373423292245134
487	LP9	HAL2	#N/A	13	1	4.3	3	ab	4.46e-06	1.3	0.750555	1.47106145429902
488	LP9	HAL2	#N/A	13	2	3	3	ab	4.46e-06	1.3	0.750555	1.47106145429902
489	LP9	HAL2	#N/A	13	3	1.7	3	ab	4.46e-06	1.3	0.750555	1.47106145429902
490	LP9	HAL2	#N/A	14	1	4.23	3.4	a	1.56e-09	0.83	0.479201	0.93921615928322
491	LP9	HAL2	#N/A	14	2	3.4	3.4	a	1.56e-09	0.83	0.479201	0.93921615928322
492	LP9	HAL2	#N/A	14	3	2.57	3.4	a	1.56e-09	0.83	0.479201	0.93921615928322
493	LP9	HAL2	#N/A	15	1	3.89	3.5	a	4.75e-05	0.39	0.225167	0.441318436289707
494	LP9	HAL2	#N/A	15	2	3.5	3.5	a	4.75e-05	0.39	0.225167	0.441318436289707
495	LP9	HAL2	#N/A	15	3	3.11	3.5	a	4.75e-05	0.39	0.225167	0.441318436289707
496	LP9	HAL2	#N/A	16	1	4.92	3.6	a	4.75e-05	1.32	0.762102	1.49369316898055
497	LP9	HAL2	#N/A	16	2	3.6	3.6	a	4.75e-05	1.32	0.762102	1.49369316898055
498	LP9	HAL2	#N/A	16	3	2.28	3.6	a	4.75e-05	1.32	0.762102	1.49369316898055
499	LP9	HAL2	#N/A	17	1	4.11	3.65	ab	4.91e-07	0.46	0.265581	0.520529437675044
500	LP9	HAL2	#N/A	17	2	3.65	3.65	ab	4.91e-07	0.46	0.265581	0.520529437675044
501	LP9	HAL2	#N/A	17	3	3.19	3.65	ab	4.91e-07	0.46	0.265581	0.520529437675044
502	LP9	HAL2	#N/A	18	1	4.55	3.75	a	4.32e-07	0.8	0.46188	0.905268587260938
503	LP9	HAL2	#N/A	18	2	3.75	3.75	a	4.32e-07	0.8	0.46188	0.905268587260938
504	LP9	HAL2	#N/A	18	3	2.95	3.75	a	4.32e-07	0.8	0.46188	0.905268587260938
505	LP9	HAL2	#N/A	19	1	4.93	3.8	a	1.09e-05	1.13	0.652406	1.27869187950607
506	LP9	HAL2	#N/A	19	2	3.8	3.8	a	1.09e-05	1.13	0.652406	1.27869187950607
507	LP9	HAL2	#N/A	19	3	2.67	3.8	a	1.09e-05	1.13	0.652406	1.27869187950607
508	LP9	HAL2	#N/A	20	1	5.43	3.85	ab	7.53e-06	1.58	0.912213	1.78790545984035
509	LP9	HAL2	#N/A	20	2	3.85	3.85	ab	7.53e-06	1.58	0.912213	1.78790545984035
510	LP9	HAL2	#N/A	20	3	2.27	3.85	ab	7.53e-06	1.58	0.912213	1.78790545984035
511	LP9	HAL2	#N/A	21	1	5.2	3.86	ab	2.96e-06	1.34	0.773649	1.51632488366207
512	LP9	HAL2	#N/A	21	2	3.86	3.86	ab	2.96e-06	1.34	0.773649	1.51632488366207
513	LP9	HAL2	#N/A	21	3	2.52	3.86	ab	2.96e-06	1.34	0.773649	1.51632488366207
514	LP9	HAL2	#N/A	22	1	4.4	3.87	ab	5.11e-06	0.53	0.305996	0.599740439060374
515	LP9	HAL2	#N/A	22	2	3.87	3.87	ab	5.11e-06	0.53	0.305996	0.599740439060374
516	LP9	HAL2	#N/A	22	3	3.34	3.87	ab	5.11e-06	0.53	0.305996	0.599740439060374
517	LP9	HAL2	#N/A	23	1	5.12	3.88	a	3.78e-10	1.24	0.715914	1.40316631025445
518	LP9	HAL2	#N/A	23	2	3.88	3.88	a	3.78e-10	1.24	0.715914	1.40316631025445
519	LP9	HAL2	#N/A	23	3	2.64	3.88	a	3.78e-10	1.24	0.715914	1.40316631025445
520	LP9	HAL2	#N/A	24	1	5.84	3.89	ab	2.94e-06	1.95	1.12583	2.20659218144853
521	LP9	HAL2	#N/A	24	2	3.89	3.89	ab	2.94e-06	1.95	1.12583	2.20659218144853
522	LP9	HAL2	#N/A	24	3	1.94	3.89	ab	2.94e-06	1.95	1.12583	2.20659218144853
523	LP9	HAL2	#N/A	25	1	5.82	3.9	ab	1.44e-05	1.92	1.10851	2.17264460942625
524	LP9	HAL2	#N/A	25	2	3.9	3.9	ab	1.44e-05	1.92	1.10851	2.17264460942625
525	LP9	HAL2	#N/A	25	3	1.98	3.9	ab	1.44e-05	1.92	1.10851	2.17264460942625
526	LP9	HAL2	#N/A	26	1	4.95	3.91	ab	1.77e-05	1.04	0.600444	1.17684916343922
527	LP9	HAL2	#N/A	26	2	3.91	3.91	ab	1.77e-05	1.04	0.600444	1.17684916343922
528	LP9	HAL2	#N/A	26	3	2.87	3.91	ab	1.77e-05	1.04	0.600444	1.17684916343922
529	LP9	HAL2	#N/A	27	1	5.29	3.92	ab	3.75e-05	1.37	0.79097	1.55027245568435
530	LP9	HAL2	#N/A	27	2	3.92	3.92	ab	3.75e-05	1.37	0.79097	1.55027245568435
531	LP9	HAL2	#N/A	27	3	2.55	3.92	ab	3.75e-05	1.37	0.79097	1.55027245568435
532	LP9	HAL2	#N/A	28	1	5.1	3.92	ab	5.32e-07	1.18	0.681273	1.33527116620988
533	LP9	HAL2	#N/A	28	2	3.92	3.92	ab	5.32e-07	1.18	0.681273	1.33527116620988
534	LP9	HAL2	#N/A	28	3	2.74	3.92	ab	5.32e-07	1.18	0.681273	1.33527116620988
535	LP9	HAL2	#N/A	29	1	4.64	3.92	ab	1.74e-06	0.72	0.415692	0.814741728534849
536	LP9	HAL2	#N/A	29	2	3.92	3.92	ab	1.74e-06	0.72	0.415692	0.814741728534849
537	LP9	HAL2	#N/A	29	3	3.2	3.92	ab	1.74e-06	0.72	0.415692	0.814741728534849
538	LP9	HAL2	#N/A	30	1	5.31	3.92	abc	1.75e-05	1.39	0.802517	1.57290417036588
539	LP9	HAL2	#N/A	30	2	3.92	3.92	abc	1.75e-05	1.39	0.802517	1.57290417036588
540	LP9	HAL2	#N/A	30	3	2.53	3.92	abc	1.75e-05	1.39	0.802517	1.57290417036588
541	MP	FIL2	0.355 - 0.11*x + 0.0151*x^2 - 0.00031*x^3	1	1	0.11	0.1	bc	2.09e-07	0.01	0.0057735	0.0113158573407617
542	MP	FIL2	0.355 - 0.11*x + 0.0151*x^2 - 0.00031*x^3	1	2	0.1	0.1	bc	2.09e-07	0.01	0.0057735	0.0113158573407617
543	MP	FIL2	0.355 - 0.11*x + 0.0151*x^2 - 0.00031*x^3	1	3	0.09	0.1	bc	2.09e-07	0.01	0.0057735	0.0113158573407617
544	MP	FIL2	0.355 - 0.11*x + 0.0151*x^2 - 0.00031*x^3	2	1	0.14	0.1	cd	1.55e-12	0.04	0.023094	0.0452634293630469
545	MP	FIL2	0.355 - 0.11*x + 0.0151*x^2 - 0.00031*x^3	2	2	0.1	0.1	cd	1.55e-12	0.04	0.023094	0.0452634293630469
546	MP	FIL2	0.355 - 0.11*x + 0.0151*x^2 - 0.00031*x^3	2	3	0.06	0.1	cd	1.55e-12	0.04	0.023094	0.0452634293630469
547	MP	FIL2	0.355 - 0.11*x + 0.0151*x^2 - 0.00031*x^3	3	1	0.24	0.2	bc	6.53e-06	0.04	0.023094	0.0452634293630469
548	MP	FIL2	0.355 - 0.11*x + 0.0151*x^2 - 0.00031*x^3	3	2	0.2	0.2	bc	6.53e-06	0.04	0.023094	0.0452634293630469
549	MP	FIL2	0.355 - 0.11*x + 0.0151*x^2 - 0.00031*x^3	3	3	0.16	0.2	bc	6.53e-06	0.04	0.023094	0.0452634293630469
550	MP	FIL2	0.355 - 0.11*x + 0.0151*x^2 - 0.00031*x^3	4	1	0.24	0.2	cd	2.3e-08	0.04	0.023094	0.0452634293630469
551	MP	FIL2	0.355 - 0.11*x + 0.0151*x^2 - 0.00031*x^3	4	2	0.2	0.2	cd	2.3e-08	0.04	0.023094	0.0452634293630469
552	MP	FIL2	0.355 - 0.11*x + 0.0151*x^2 - 0.00031*x^3	4	3	0.16	0.2	cd	2.3e-08	0.04	0.023094	0.0452634293630469
553	MP	FIL2	0.355 - 0.11*x + 0.0151*x^2 - 0.00031*x^3	5	1	0.37	0.3	b	9.52e-05	0.07	0.0404145	0.0792110013853321
554	MP	FIL2	0.355 - 0.11*x + 0.0151*x^2 - 0.00031*x^3	5	2	0.3	0.3	b	9.52e-05	0.07	0.0404145	0.0792110013853321
555	MP	FIL2	0.355 - 0.11*x + 0.0151*x^2 - 0.00031*x^3	5	3	0.23	0.3	b	9.52e-05	0.07	0.0404145	0.0792110013853321
556	MP	FIL2	0.355 - 0.11*x + 0.0151*x^2 - 0.00031*x^3	6	1	0.36	0.3	bc	2.89e-06	0.06	0.034641	0.0678951440445705
557	MP	FIL2	0.355 - 0.11*x + 0.0151*x^2 - 0.00031*x^3	6	2	0.3	0.3	bc	2.89e-06	0.06	0.034641	0.0678951440445705
558	MP	FIL2	0.355 - 0.11*x + 0.0151*x^2 - 0.00031*x^3	6	3	0.24	0.3	bc	2.89e-06	0.06	0.034641	0.0678951440445705
559	MP	FIL2	0.355 - 0.11*x + 0.0151*x^2 - 0.00031*x^3	7	1	0.38	0.35	cd	1.8e-12	0.03	0.0173205	0.0339475720222851
560	MP	FIL2	0.355 - 0.11*x + 0.0151*x^2 - 0.00031*x^3	7	2	0.35	0.35	cd	1.8e-12	0.03	0.0173205	0.0339475720222851
561	MP	FIL2	0.355 - 0.11*x + 0.0151*x^2 - 0.00031*x^3	7	3	0.32	0.35	cd	1.8e-12	0.03	0.0173205	0.0339475720222851
562	MP	FIL2	0.355 - 0.11*x + 0.0151*x^2 - 0.00031*x^3	8	1	0.5	0.356667	cd	2.23e-11	0.145029	0.0837324	0.164112445051082
563	MP	FIL2	0.355 - 0.11*x + 0.0151*x^2 - 0.00031*x^3	8	2	0.36	0.356667	cd	2.23e-11	0.145029	0.0837324	0.164112445051082
564	MP	FIL2	0.355 - 0.11*x + 0.0151*x^2 - 0.00031*x^3	8	3	0.21	0.356667	cd	2.23e-11	0.145029	0.0837324	0.164112445051082
565	MP	FIL2	0.355 - 0.11*x + 0.0151*x^2 - 0.00031*x^3	9	1	0.53	0.38	b	8.31e-09	0.15	0.0866025	0.169737860111426
566	MP	FIL2	0.355 - 0.11*x + 0.0151*x^2 - 0.00031*x^3	9	2	0.38	0.38	b	8.31e-09	0.15	0.0866025	0.169737860111426
567	MP	FIL2	0.355 - 0.11*x + 0.0151*x^2 - 0.00031*x^3	9	3	0.23	0.38	b	8.31e-09	0.15	0.0866025	0.169737860111426
568	MP	FIL2	0.355 - 0.11*x + 0.0151*x^2 - 0.00031*x^3	10	1	0.59	0.39	def	2.41e-15	0.2	0.11547	0.226317146815234
569	MP	FIL2	0.355 - 0.11*x + 0.0151*x^2 - 0.00031*x^3	10	2	0.39	0.39	def	2.41e-15	0.2	0.11547	0.226317146815234
570	MP	FIL2	0.355 - 0.11*x + 0.0151*x^2 - 0.00031*x^3	10	3	0.19	0.39	def	2.41e-15	0.2	0.11547	0.226317146815234
571	MP	FIL2	0.355 - 0.11*x + 0.0151*x^2 - 0.00031*x^3	11	1	0.6	0.41	cd	7.12e-09	0.19	0.109697	0.215001289474473
572	MP	FIL2	0.355 - 0.11*x + 0.0151*x^2 - 0.00031*x^3	11	2	0.41	0.41	cd	7.12e-09	0.19	0.109697	0.215001289474473
573	MP	FIL2	0.355 - 0.11*x + 0.0151*x^2 - 0.00031*x^3	11	3	0.22	0.41	cd	7.12e-09	0.19	0.109697	0.215001289474473
574	MP	FIL2	0.355 - 0.11*x + 0.0151*x^2 - 0.00031*x^3	12	1	0.86	0.61	c	1.6e-05	0.25	0.144338	0.282896433519043
575	MP	FIL2	0.355 - 0.11*x + 0.0151*x^2 - 0.00031*x^3	12	2	0.61	0.61	c	1.6e-05	0.25	0.144338	0.282896433519043
576	MP	FIL2	0.355 - 0.11*x + 0.0151*x^2 - 0.00031*x^3	12	3	0.36	0.61	c	1.6e-05	0.25	0.144338	0.282896433519043
577	MP	FIL2	0.355 - 0.11*x + 0.0151*x^2 - 0.00031*x^3	13	1	1.05	0.81	cd	4.62e-10	0.24	0.138564	0.271580576178281
578	MP	FIL2	0.355 - 0.11*x + 0.0151*x^2 - 0.00031*x^3	13	2	0.81	0.81	cd	4.62e-10	0.24	0.138564	0.271580576178281
579	MP	FIL2	0.355 - 0.11*x + 0.0151*x^2 - 0.00031*x^3	13	3	0.57	0.81	cd	4.62e-10	0.24	0.138564	0.271580576178281
580	MP	FIL2	0.355 - 0.11*x + 0.0151*x^2 - 0.00031*x^3	14	1	1.33	0.91	bc	5.36e-06	0.42	0.242487	0.475266008311992
581	MP	FIL2	0.355 - 0.11*x + 0.0151*x^2 - 0.00031*x^3	14	2	0.91	0.91	bc	5.36e-06	0.42	0.242487	0.475266008311992
582	MP	FIL2	0.355 - 0.11*x + 0.0151*x^2 - 0.00031*x^3	14	3	0.49	0.91	bc	5.36e-06	0.42	0.242487	0.475266008311992
583	MP	FIL2	0.355 - 0.11*x + 0.0151*x^2 - 0.00031*x^3	15	1	1.31	0.99	bc	3.36e-10	0.32	0.184752	0.362107434904376
584	MP	FIL2	0.355 - 0.11*x + 0.0151*x^2 - 0.00031*x^3	15	2	0.99	0.99	bc	3.36e-10	0.32	0.184752	0.362107434904376
585	MP	FIL2	0.355 - 0.11*x + 0.0151*x^2 - 0.00031*x^3	15	3	0.67	0.99	bc	3.36e-10	0.32	0.184752	0.362107434904376
586	MP	FIL2	0.355 - 0.11*x + 0.0151*x^2 - 0.00031*x^3	16	1	1.13	1.01	b	4.8e-06	0.12	0.069282	0.135790288089141
587	MP	FIL2	0.355 - 0.11*x + 0.0151*x^2 - 0.00031*x^3	16	2	1.01	1.01	b	4.8e-06	0.12	0.069282	0.135790288089141
588	MP	FIL2	0.355 - 0.11*x + 0.0151*x^2 - 0.00031*x^3	16	3	0.89	1.01	b	4.8e-06	0.12	0.069282	0.135790288089141
589	MP	FIL2	0.355 - 0.11*x + 0.0151*x^2 - 0.00031*x^3	17	1	1.29	1.14	bc	2.33e-08	0.15	0.0866025	0.169737860111427
590	MP	FIL2	0.355 - 0.11*x + 0.0151*x^2 - 0.00031*x^3	17	2	1.14	1.14	bc	2.33e-08	0.15	0.0866025	0.169737860111427
591	MP	FIL2	0.355 - 0.11*x + 0.0151*x^2 - 0.00031*x^3	17	3	0.99	1.14	bc	2.33e-08	0.15	0.0866025	0.169737860111427
592	MP	FIL2	0.355 - 0.11*x + 0.0151*x^2 - 0.00031*x^3	18	1	1.67	1.41	cd	5.12e-07	0.26	0.150111	0.294212290859802
593	MP	FIL2	0.355 - 0.11*x + 0.0151*x^2 - 0.00031*x^3	18	2	1.41	1.41	cd	5.12e-07	0.26	0.150111	0.294212290859802
594	MP	FIL2	0.355 - 0.11*x + 0.0151*x^2 - 0.00031*x^3	18	3	1.15	1.41	cd	5.12e-07	0.26	0.150111	0.294212290859802
595	MP	FIL2	0.355 - 0.11*x + 0.0151*x^2 - 0.00031*x^3	19	1	2.22	1.61	bcd	3.14e-06	0.61	0.352184	0.690267297786465
596	MP	FIL2	0.355 - 0.11*x + 0.0151*x^2 - 0.00031*x^3	19	2	1.61	1.61	bcd	3.14e-06	0.61	0.352184	0.690267297786465
597	MP	FIL2	0.355 - 0.11*x + 0.0151*x^2 - 0.00031*x^3	19	3	1	1.61	bcd	3.14e-06	0.61	0.352184	0.690267297786465
598	MP	FIL2	0.355 - 0.11*x + 0.0151*x^2 - 0.00031*x^3	20	1	2.38	1.84	bcd	3.3e-07	0.54	0.311769	0.611056296401133
599	MP	FIL2	0.355 - 0.11*x + 0.0151*x^2 - 0.00031*x^3	20	2	1.84	1.84	bcd	3.3e-07	0.54	0.311769	0.611056296401133
600	MP	FIL2	0.355 - 0.11*x + 0.0151*x^2 - 0.00031*x^3	20	3	1.3	1.84	bcd	3.3e-07	0.54	0.311769	0.611056296401133
601	MP	FIL2	0.355 - 0.11*x + 0.0151*x^2 - 0.00031*x^3	21	1	2.1	1.89	abcd	8.15e-06	0.21	0.121244	0.237633004155996
602	MP	FIL2	0.355 - 0.11*x + 0.0151*x^2 - 0.00031*x^3	21	2	1.89	1.89	abcd	8.15e-06	0.21	0.121244	0.237633004155996
603	MP	FIL2	0.355 - 0.11*x + 0.0151*x^2 - 0.00031*x^3	21	3	1.68	1.89	abcd	8.15e-06	0.21	0.121244	0.237633004155996
604	MP	FIL2	0.355 - 0.11*x + 0.0151*x^2 - 0.00031*x^3	22	1	2.88	1.99	abcd	1.86e-05	0.89	0.513842	1.00711130332779
605	MP	FIL2	0.355 - 0.11*x + 0.0151*x^2 - 0.00031*x^3	22	2	1.99	1.99	abcd	1.86e-05	0.89	0.513842	1.00711130332779
606	MP	FIL2	0.355 - 0.11*x + 0.0151*x^2 - 0.00031*x^3	22	3	1.1	1.99	abcd	1.86e-05	0.89	0.513842	1.00711130332779
607	MP	FIL2	0.355 - 0.11*x + 0.0151*x^2 - 0.00031*x^3	23	1	2.78	2.2	bc	6.14e-09	0.58	0.334863	0.656319725764179
608	MP	FIL2	0.355 - 0.11*x + 0.0151*x^2 - 0.00031*x^3	23	2	2.2	2.2	bc	6.14e-09	0.58	0.334863	0.656319725764179
609	MP	FIL2	0.355 - 0.11*x + 0.0151*x^2 - 0.00031*x^3	23	3	1.62	2.2	bc	6.14e-09	0.58	0.334863	0.656319725764179
610	MP	FIL2	0.355 - 0.11*x + 0.0151*x^2 - 0.00031*x^3	24	1	3.09	2.2	abc	0.00015166	0.89	0.513842	1.00711130332779
611	MP	FIL2	0.355 - 0.11*x + 0.0151*x^2 - 0.00031*x^3	24	2	2.2	2.2	abc	0.00015166	0.89	0.513842	1.00711130332779
612	MP	FIL2	0.355 - 0.11*x + 0.0151*x^2 - 0.00031*x^3	24	3	1.31	2.2	abc	0.00015166	0.89	0.513842	1.00711130332779
613	MP	FIL2	0.355 - 0.11*x + 0.0151*x^2 - 0.00031*x^3	25	1	2.87	2.22	abc	1.13e-06	0.65	0.375278	0.735530727149512
614	MP	FIL2	0.355 - 0.11*x + 0.0151*x^2 - 0.00031*x^3	25	2	2.22	2.22	abc	1.13e-06	0.65	0.375278	0.735530727149512
615	MP	FIL2	0.355 - 0.11*x + 0.0151*x^2 - 0.00031*x^3	25	3	1.57	2.22	abc	1.13e-06	0.65	0.375278	0.735530727149512
616	MP	FIL2	0.355 - 0.11*x + 0.0151*x^2 - 0.00031*x^3	26	1	2.74	2.23	bcd	1.3e-07	0.51	0.294449	0.577108724378847
617	MP	FIL2	0.355 - 0.11*x + 0.0151*x^2 - 0.00031*x^3	26	2	2.23	2.23	bcd	1.3e-07	0.51	0.294449	0.577108724378847
618	MP	FIL2	0.355 - 0.11*x + 0.0151*x^2 - 0.00031*x^3	26	3	1.72	2.23	bcd	1.3e-07	0.51	0.294449	0.577108724378847
619	MP	FIL2	0.355 - 0.11*x + 0.0151*x^2 - 0.00031*x^3	27	1	2.88	2.24	abcd	5.65e-06	0.64	0.369504	0.724214869808749
620	MP	FIL2	0.355 - 0.11*x + 0.0151*x^2 - 0.00031*x^3	27	2	2.24	2.24	abcd	5.65e-06	0.64	0.369504	0.724214869808749
621	MP	FIL2	0.355 - 0.11*x + 0.0151*x^2 - 0.00031*x^3	27	3	1.6	2.24	abcd	5.65e-06	0.64	0.369504	0.724214869808749
622	MP	FIL2	0.355 - 0.11*x + 0.0151*x^2 - 0.00031*x^3	28	1	2.29	2.24	bc	4.53e-08	0.05	0.0288675	0.0565792867038086
623	MP	FIL2	0.355 - 0.11*x + 0.0151*x^2 - 0.00031*x^3	28	2	2.24	2.24	bc	4.53e-08	0.05	0.0288675	0.0565792867038086
624	MP	FIL2	0.355 - 0.11*x + 0.0151*x^2 - 0.00031*x^3	28	3	2.19	2.24	bc	4.53e-08	0.05	0.0288675	0.0565792867038086
625	MP	FIL2	0.355 - 0.11*x + 0.0151*x^2 - 0.00031*x^3	29	1	3.19	2.24	abcd	1.22e-05	0.95	0.548483	1.07500644737236
626	MP	FIL2	0.355 - 0.11*x + 0.0151*x^2 - 0.00031*x^3	29	2	2.24	2.24	abcd	1.22e-05	0.95	0.548483	1.07500644737236
627	MP	FIL2	0.355 - 0.11*x + 0.0151*x^2 - 0.00031*x^3	29	3	1.29	2.24	abcd	1.22e-05	0.95	0.548483	1.07500644737236
628	MP	FIL2	0.355 - 0.11*x + 0.0151*x^2 - 0.00031*x^3	30	1	2.49	2.24	abcd	3.65e-06	0.25	0.144338	0.282896433519043
629	MP	FIL2	0.355 - 0.11*x + 0.0151*x^2 - 0.00031*x^3	30	2	2.24	2.24	abcd	3.65e-06	0.25	0.144338	0.282896433519043
630	MP	FIL2	0.355 - 0.11*x + 0.0151*x^2 - 0.00031*x^3	30	3	1.99	2.24	abcd	3.65e-06	0.25	0.144338	0.282896433519043
631	MP	HAL2	#N/A	1	1	0.28	0.2	ab	0.000639115	0.08	0.046188	0.0905268587260937
632	MP	HAL2	#N/A	1	2	0.2	0.2	ab	0.000639115	0.08	0.046188	0.0905268587260937
633	MP	HAL2	#N/A	1	3	0.12	0.2	ab	0.000639115	0.08	0.046188	0.0905268587260937
634	MP	HAL2	#N/A	2	1	0.29	0.2	b	2.67e-07	0.09	0.0519615	0.101842716066855
635	MP	HAL2	#N/A	2	2	0.2	0.2	b	2.67e-07	0.09	0.0519615	0.101842716066855
636	MP	HAL2	#N/A	2	3	0.11	0.2	b	2.67e-07	0.09	0.0519615	0.101842716066855
637	MP	HAL2	#N/A	3	1	0.31	0.3	b	0.000505941	0.01	0.0057735	0.0113158573407617
638	MP	HAL2	#N/A	3	2	0.3	0.3	b	0.000505941	0.01	0.0057735	0.0113158573407617
639	MP	HAL2	#N/A	3	3	0.29	0.3	b	0.000505941	0.01	0.0057735	0.0113158573407617
640	MP	HAL2	#N/A	4	1	0.47	0.4	b	7.22e-06	0.07	0.0404145	0.0792110013853321
641	MP	HAL2	#N/A	4	2	0.4	0.4	b	7.22e-06	0.07	0.0404145	0.0792110013853321
642	MP	HAL2	#N/A	4	3	0.33	0.4	b	7.22e-06	0.07	0.0404145	0.0792110013853321
643	MP	HAL2	#N/A	5	1	0.64	0.6	b	6.4e-05	0.04	0.023094	0.0452634293630468
644	MP	HAL2	#N/A	5	2	0.6	0.6	b	6.4e-05	0.04	0.023094	0.0452634293630468
645	MP	HAL2	#N/A	5	3	0.56	0.6	b	6.4e-05	0.04	0.023094	0.0452634293630468
646	MP	HAL2	#N/A	6	1	1.19	0.8	bc	1.25e-07	0.39	0.225167	0.441318436289707
647	MP	HAL2	#N/A	6	2	0.8	0.8	bc	1.25e-07	0.39	0.225167	0.441318436289707
648	MP	HAL2	#N/A	6	3	0.41	0.8	bc	1.25e-07	0.39	0.225167	0.441318436289707
649	MP	HAL2	#N/A	7	1	1.44	1.12	b	2.01e-08	0.32	0.184752	0.362107434904375
650	MP	HAL2	#N/A	7	2	1.12	1.12	b	2.01e-08	0.32	0.184752	0.362107434904375
651	MP	HAL2	#N/A	7	3	0.8	1.12	b	2.01e-08	0.32	0.184752	0.362107434904375
652	MP	HAL2	#N/A	8	1	1.49	1.41	b	1.45e-11	0.08	0.046188	0.0905268587260937
653	MP	HAL2	#N/A	8	2	1.41	1.41	b	1.45e-11	0.08	0.046188	0.0905268587260937
654	MP	HAL2	#N/A	8	3	1.33	1.41	b	1.45e-11	0.08	0.046188	0.0905268587260937
655	MP	HAL2	#N/A	9	1	2.12	1.75	b	5.74e-10	0.37	0.21362	0.418686721608183
656	MP	HAL2	#N/A	9	2	1.75	1.75	b	5.74e-10	0.37	0.21362	0.418686721608183
657	MP	HAL2	#N/A	9	3	1.38	1.75	b	5.74e-10	0.37	0.21362	0.418686721608183
658	MP	HAL2	#N/A	10	1	2.58	1.99	ab	2.35e-06	0.59	0.340637	0.667635583104939
659	MP	HAL2	#N/A	10	2	1.99	1.99	ab	2.35e-06	0.59	0.340637	0.667635583104939
660	MP	HAL2	#N/A	10	3	1.4	1.99	ab	2.35e-06	0.59	0.340637	0.667635583104939
661	MP	HAL2	#N/A	11	1	2.8	2.29	ab	5.32e-06	0.51	0.294449	0.577108724378846
662	MP	HAL2	#N/A	11	2	2.29	2.29	ab	5.32e-06	0.51	0.294449	0.577108724378846
663	MP	HAL2	#N/A	11	3	1.78	2.29	ab	5.32e-06	0.51	0.294449	0.577108724378846
664	MP	HAL2	#N/A	12	1	3.32	2.34	ab	8.37e-10	0.98	0.565803	1.10895401939465
665	MP	HAL2	#N/A	12	2	2.34	2.34	ab	8.37e-10	0.98	0.565803	1.10895401939465
666	MP	HAL2	#N/A	12	3	1.36	2.34	ab	8.37e-10	0.98	0.565803	1.10895401939465
667	MP	HAL2	#N/A	13	1	3.32	2.34	abcd	4.46e-06	0.98	0.565803	1.10895401939465
668	MP	HAL2	#N/A	13	2	2.34	2.34	abcd	4.46e-06	0.98	0.565803	1.10895401939465
669	MP	HAL2	#N/A	13	3	1.36	2.34	abcd	4.46e-06	0.98	0.565803	1.10895401939465
670	MP	HAL2	#N/A	14	1	2.37	2.34	ab	1.56e-09	0.03	0.0173205	0.0339475720222852
671	MP	HAL2	#N/A	14	2	2.34	2.34	ab	1.56e-09	0.03	0.0173205	0.0339475720222852
672	MP	HAL2	#N/A	14	3	2.31	2.34	ab	1.56e-09	0.03	0.0173205	0.0339475720222852
673	MP	HAL2	#N/A	15	1	2.62	2.35	abcd	4.75e-05	0.27	0.155885	0.305528148200566
674	MP	HAL2	#N/A	15	2	2.35	2.35	abcd	4.75e-05	0.27	0.155885	0.305528148200566
675	MP	HAL2	#N/A	15	3	2.08	2.35	abcd	4.75e-05	0.27	0.155885	0.305528148200566
676	MP	HAL2	#N/A	16	1	3.11	2.35	abcd	4.75e-05	0.76	0.438786	0.860005157897891
677	MP	HAL2	#N/A	16	2	2.35	2.35	abcd	4.75e-05	0.76	0.438786	0.860005157897891
678	MP	HAL2	#N/A	16	3	1.59	2.35	abcd	4.75e-05	0.76	0.438786	0.860005157897891
679	MP	HAL2	#N/A	17	1	3.42	2.35	abc	4.91e-07	1.07	0.617765	1.2107967354615
680	MP	HAL2	#N/A	17	2	2.35	2.35	abc	4.91e-07	1.07	0.617765	1.2107967354615
681	MP	HAL2	#N/A	17	3	1.28	2.35	abc	4.91e-07	1.07	0.617765	1.2107967354615
682	MP	HAL2	#N/A	18	1	2.51	2.36	ab	4.32e-07	0.15	0.0866025	0.169737860111426
683	MP	HAL2	#N/A	18	2	2.36	2.36	ab	4.32e-07	0.15	0.0866025	0.169737860111426
684	MP	HAL2	#N/A	18	3	2.21	2.36	ab	4.32e-07	0.15	0.0866025	0.169737860111426
685	MP	HAL2	#N/A	19	1	2.56	2.36	ab	1.09e-05	0.2	0.11547	0.226317146815234
686	MP	HAL2	#N/A	19	2	2.36	2.36	ab	1.09e-05	0.2	0.11547	0.226317146815234
687	MP	HAL2	#N/A	19	3	2.16	2.36	ab	1.09e-05	0.2	0.11547	0.226317146815234
688	MP	HAL2	#N/A	20	1	3.24	2.36	abc	7.53e-06	0.88	0.508068	0.995795445987031
689	MP	HAL2	#N/A	20	2	2.36	2.36	abc	7.53e-06	0.88	0.508068	0.995795445987031
690	MP	HAL2	#N/A	20	3	1.48	2.36	abc	7.53e-06	0.88	0.508068	0.995795445987031
691	MP	HAL2	#N/A	21	1	3.28	2.36	abc	2.96e-06	0.92	0.531162	1.04105887535008
692	MP	HAL2	#N/A	21	2	2.36	2.36	abc	2.96e-06	0.92	0.531162	1.04105887535008
693	MP	HAL2	#N/A	21	3	1.44	2.36	abc	2.96e-06	0.92	0.531162	1.04105887535008
694	MP	HAL2	#N/A	22	1	2.96	2.36	abc	5.11e-06	0.6	0.34641	0.678951440445702
695	MP	HAL2	#N/A	22	2	2.36	2.36	abc	5.11e-06	0.6	0.34641	0.678951440445702
696	MP	HAL2	#N/A	22	3	1.76	2.36	abc	5.11e-06	0.6	0.34641	0.678951440445702
697	MP	HAL2	#N/A	23	1	2.69	2.36	bc	3.78e-10	0.33	0.190526	0.373423292245134
698	MP	HAL2	#N/A	23	2	2.36	2.36	bc	3.78e-10	0.33	0.190526	0.373423292245134
699	MP	HAL2	#N/A	23	3	2.03	2.36	bc	3.78e-10	0.33	0.190526	0.373423292245134
700	MP	HAL2	#N/A	24	1	2.88	2.37	abc	2.94e-06	0.51	0.294449	0.577108724378849
701	MP	HAL2	#N/A	24	2	2.37	2.37	abc	2.94e-06	0.51	0.294449	0.577108724378849
702	MP	HAL2	#N/A	24	3	1.86	2.37	abc	2.94e-06	0.51	0.294449	0.577108724378849
703	MP	HAL2	#N/A	25	1	2.79	2.37	abcd	1.44e-05	0.42	0.242487	0.475266008311991
704	MP	HAL2	#N/A	25	2	2.37	2.37	abcd	1.44e-05	0.42	0.242487	0.475266008311991
705	MP	HAL2	#N/A	25	3	1.95	2.37	abcd	1.44e-05	0.42	0.242487	0.475266008311991
706	MP	HAL2	#N/A	26	1	3.26	2.37	abcd	1.77e-05	0.89	0.513842	1.00711130332779
707	MP	HAL2	#N/A	26	2	2.37	2.37	abcd	1.77e-05	0.89	0.513842	1.00711130332779
708	MP	HAL2	#N/A	26	3	1.48	2.37	abcd	1.77e-05	0.89	0.513842	1.00711130332779
709	MP	HAL2	#N/A	27	1	3.35	2.37	abc	3.75e-05	0.98	0.565803	1.10895401939465
710	MP	HAL2	#N/A	27	2	2.37	2.37	abc	3.75e-05	0.98	0.565803	1.10895401939465
711	MP	HAL2	#N/A	27	3	1.39	2.37	abc	3.75e-05	0.98	0.565803	1.10895401939465
712	MP	HAL2	#N/A	28	1	3.2	2.37	bc	5.32e-07	0.83	0.479201	0.939216159283224
713	MP	HAL2	#N/A	28	2	2.37	2.37	bc	5.32e-07	0.83	0.479201	0.939216159283224
714	MP	HAL2	#N/A	28	3	1.54	2.37	bc	5.32e-07	0.83	0.479201	0.939216159283224
715	MP	HAL2	#N/A	29	1	2.97	2.37	bc	1.74e-06	0.6	0.34641	0.678951440445706
716	MP	HAL2	#N/A	29	2	2.37	2.37	bc	1.74e-06	0.6	0.34641	0.678951440445706
717	MP	HAL2	#N/A	29	3	1.77	2.37	bc	1.74e-06	0.6	0.34641	0.678951440445706
718	MP	HAL2	#N/A	30	1	2.57	2.37	abcde	1.75e-05	0.2	0.11547	0.226317146815234
719	MP	HAL2	#N/A	30	2	2.37	2.37	abcde	1.75e-05	0.2	0.11547	0.226317146815234
720	MP	HAL2	#N/A	30	3	2.17	2.37	abcde	1.75e-05	0.2	0.11547	0.226317146815234
721	MP-PAH	FIL2	#N/A	1	1	0	0	d	2.09e-07	0	0	FALSE
722	MP-PAH	FIL2	#N/A	1	2	0	0	d	2.09e-07	0	0	FALSE
723	MP-PAH	FIL2	#N/A	1	3	0	0	d	2.09e-07	0	0	FALSE
724	MP-PAH	FIL2	#N/A	2	1	0.14	0.1	cd	1.55e-12	0.04	0.023094	0.0452634293630469
725	MP-PAH	FIL2	#N/A	2	2	0.1	0.1	cd	1.55e-12	0.04	0.023094	0.0452634293630469
726	MP-PAH	FIL2	#N/A	2	3	0.06	0.1	cd	1.55e-12	0.04	0.023094	0.0452634293630469
727	MP-PAH	FIL2	#N/A	3	1	0.22	0.15	bc	6.53e-06	0.07	0.0404145	0.079211001385332
728	MP-PAH	FIL2	#N/A	3	2	0.15	0.15	bc	6.53e-06	0.07	0.0404145	0.079211001385332
729	MP-PAH	FIL2	#N/A	3	3	0.08	0.15	bc	6.53e-06	0.07	0.0404145	0.079211001385332
730	MP-PAH	FIL2	#N/A	4	1	0.2	0.16	cd	2.3e-08	0.04	0.023094	0.0452634293630469
731	MP-PAH	FIL2	#N/A	4	2	0.16	0.16	cd	2.3e-08	0.04	0.023094	0.0452634293630469
732	MP-PAH	FIL2	#N/A	4	3	0.12	0.16	cd	2.3e-08	0.04	0.023094	0.0452634293630469
733	MP-PAH	FIL2	#N/A	5	1	0.26	0.18	b	9.52e-05	0.08	0.046188	0.0905268587260937
734	MP-PAH	FIL2	#N/A	5	2	0.18	0.18	b	9.52e-05	0.08	0.046188	0.0905268587260937
735	MP-PAH	FIL2	#N/A	5	3	0.1	0.18	b	9.52e-05	0.08	0.046188	0.0905268587260937
736	MP-PAH	FIL2	#N/A	6	1	0.25	0.22	c	2.89e-06	0.03	0.0173205	0.0339475720222854
737	MP-PAH	FIL2	#N/A	6	2	0.22	0.22	c	2.89e-06	0.03	0.0173205	0.0339475720222854
738	MP-PAH	FIL2	#N/A	6	3	0.19	0.22	c	2.89e-06	0.03	0.0173205	0.0339475720222854
739	MP-PAH	FIL2	#N/A	7	1	0.49	0.46	cd	1.8e-12	0.03	0.0173205	0.0339475720222851
740	MP-PAH	FIL2	#N/A	7	2	0.46	0.46	cd	1.8e-12	0.03	0.0173205	0.0339475720222851
741	MP-PAH	FIL2	#N/A	7	3	0.43	0.46	cd	1.8e-12	0.03	0.0173205	0.0339475720222851
742	MP-PAH	FIL2	#N/A	8	1	0.53	0.48	cd	2.23e-11	0.05	0.0288675	0.0565792867038086
743	MP-PAH	FIL2	#N/A	8	2	0.48	0.48	cd	2.23e-11	0.05	0.0288675	0.0565792867038086
744	MP-PAH	FIL2	#N/A	8	3	0.43	0.48	cd	2.23e-11	0.05	0.0288675	0.0565792867038086
745	MP-PAH	FIL2	#N/A	9	1	0.66	0.59	b	8.31e-09	0.07	0.0404145	0.079211001385332
746	MP-PAH	FIL2	#N/A	9	2	0.59	0.59	b	8.31e-09	0.07	0.0404145	0.079211001385332
747	MP-PAH	FIL2	#N/A	9	3	0.52	0.59	b	8.31e-09	0.07	0.0404145	0.079211001385332
748	MP-PAH	FIL2	#N/A	10	1	0.83	0.73	cd	2.41e-15	0.1	0.057735	0.113158573407617
749	MP-PAH	FIL2	#N/A	10	2	0.73	0.73	cd	2.41e-15	0.1	0.057735	0.113158573407617
750	MP-PAH	FIL2	#N/A	10	3	0.63	0.73	cd	2.41e-15	0.1	0.057735	0.113158573407617
751	MP-PAH	FIL2	#N/A	11	1	1.43	1.2	bc	7.12e-09	0.23	0.132791	0.26026471883752
752	MP-PAH	FIL2	#N/A	11	2	1.2	1.2	bc	7.12e-09	0.23	0.132791	0.26026471883752
753	MP-PAH	FIL2	#N/A	11	3	0.97	1.2	bc	7.12e-09	0.23	0.132791	0.26026471883752
754	MP-PAH	FIL2	#N/A	12	1	1.98	1.61	abc	1.6e-05	0.37	0.21362	0.418686721608184
755	MP-PAH	FIL2	#N/A	12	2	1.61	1.61	abc	1.6e-05	0.37	0.21362	0.418686721608184
756	MP-PAH	FIL2	#N/A	12	3	1.24	1.61	abc	1.6e-05	0.37	0.21362	0.418686721608184
757	MP-PAH	FIL2	#N/A	13	1	2.09	1.91	b	4.62e-10	0.18	0.103923	0.203685432133711
758	MP-PAH	FIL2	#N/A	13	2	1.91	1.91	b	4.62e-10	0.18	0.103923	0.203685432133711
759	MP-PAH	FIL2	#N/A	13	3	1.73	1.91	b	4.62e-10	0.18	0.103923	0.203685432133711
760	MP-PAH	FIL2	#N/A	14	1	3.29	2.45	ab	5.36e-06	0.84	0.484974	0.950532016623983
761	MP-PAH	FIL2	#N/A	14	2	2.45	2.45	ab	5.36e-06	0.84	0.484974	0.950532016623983
762	MP-PAH	FIL2	#N/A	14	3	1.61	2.45	ab	5.36e-06	0.84	0.484974	0.950532016623983
763	MP-PAH	FIL2	#N/A	15	1	2.79	2.68	a	3.36e-10	0.11	0.0635085	0.124474430748379
764	MP-PAH	FIL2	#N/A	15	2	2.68	2.68	a	3.36e-10	0.11	0.0635085	0.124474430748379
765	MP-PAH	FIL2	#N/A	15	3	2.57	2.68	a	3.36e-10	0.11	0.0635085	0.124474430748379
766	MP-PAH	FIL2	#N/A	16	1	3.44	2.88	a	4.8e-06	0.56	0.323316	0.633688011082655
767	MP-PAH	FIL2	#N/A	16	2	2.88	2.88	a	4.8e-06	0.56	0.323316	0.633688011082655
768	MP-PAH	FIL2	#N/A	16	3	2.32	2.88	a	4.8e-06	0.56	0.323316	0.633688011082655
769	MP-PAH	FIL2	#N/A	17	1	4.12	3.02	a	2.33e-08	1.1	0.635085	1.24474430748379
770	MP-PAH	FIL2	#N/A	17	2	3.02	3.02	a	2.33e-08	1.1	0.635085	1.24474430748379
771	MP-PAH	FIL2	#N/A	17	3	1.92	3.02	a	2.33e-08	1.1	0.635085	1.24474430748379
772	MP-PAH	FIL2	#N/A	18	1	3.5	3.05	ab	5.12e-07	0.45	0.259808	0.509213580334276
773	MP-PAH	FIL2	#N/A	18	2	3.05	3.05	ab	5.12e-07	0.45	0.259808	0.509213580334276
774	MP-PAH	FIL2	#N/A	18	3	2.6	3.05	ab	5.12e-07	0.45	0.259808	0.509213580334276
775	MP-PAH	FIL2	#N/A	19	1	3.63	3.16	ab	3.14e-06	0.47	0.271355	0.531845295015801
776	MP-PAH	FIL2	#N/A	19	2	3.16	3.16	ab	3.14e-06	0.47	0.271355	0.531845295015801
777	MP-PAH	FIL2	#N/A	19	3	2.69	3.16	ab	3.14e-06	0.47	0.271355	0.531845295015801
778	MP-PAH	FIL2	#N/A	20	1	3.43	3.16	ab	3.3e-07	0.27	0.155885	0.305528148200566
779	MP-PAH	FIL2	#N/A	20	2	3.16	3.16	ab	3.3e-07	0.27	0.155885	0.305528148200566
780	MP-PAH	FIL2	#N/A	20	3	2.89	3.16	ab	3.3e-07	0.27	0.155885	0.305528148200566
781	MP-PAH	FIL2	#N/A	21	1	4.36	3.18	ab	8.15e-06	1.18	0.681273	1.33527116620988
782	MP-PAH	FIL2	#N/A	21	2	3.18	3.18	ab	8.15e-06	1.18	0.681273	1.33527116620988
783	MP-PAH	FIL2	#N/A	21	3	2	3.18	ab	8.15e-06	1.18	0.681273	1.33527116620988
784	MP-PAH	FIL2	#N/A	22	1	3.83	3.2	ab	1.86e-05	0.63	0.363731	0.71289901246799
785	MP-PAH	FIL2	#N/A	22	2	3.2	3.2	ab	1.86e-05	0.63	0.363731	0.71289901246799
786	MP-PAH	FIL2	#N/A	22	3	2.57	3.2	ab	1.86e-05	0.63	0.363731	0.71289901246799
787	MP-PAH	FIL2	#N/A	23	1	4	3.25	ab	6.14e-09	0.75	0.433013	0.848689300557129
788	MP-PAH	FIL2	#N/A	23	2	3.25	3.25	ab	6.14e-09	0.75	0.433013	0.848689300557129
789	MP-PAH	FIL2	#N/A	23	3	2.5	3.25	ab	6.14e-09	0.75	0.433013	0.848689300557129
790	MP-PAH	FIL2	#N/A	24	1	4.7	3.28	ab	0.00015166	1.42	0.819837	1.60685174238816
791	MP-PAH	FIL2	#N/A	24	2	3.28	3.28	ab	0.00015166	1.42	0.819837	1.60685174238816
792	MP-PAH	FIL2	#N/A	24	3	1.86	3.28	ab	0.00015166	1.42	0.819837	1.60685174238816
793	MP-PAH	FIL2	#N/A	25	1	4.48	3.28	ab	1.13e-06	1.2	0.69282	1.35790288089141
794	MP-PAH	FIL2	#N/A	25	2	3.28	3.28	ab	1.13e-06	1.2	0.69282	1.35790288089141
795	MP-PAH	FIL2	#N/A	25	3	2.08	3.28	ab	1.13e-06	1.2	0.69282	1.35790288089141
796	MP-PAH	FIL2	#N/A	26	1	4.35	3.31	ab	1.3e-07	1.04	0.600444	1.17684916343922
797	MP-PAH	FIL2	#N/A	26	2	3.31	3.31	ab	1.3e-07	1.04	0.600444	1.17684916343922
798	MP-PAH	FIL2	#N/A	26	3	2.27	3.31	ab	1.3e-07	1.04	0.600444	1.17684916343922
799	MP-PAH	FIL2	#N/A	27	1	3.45	3.31	ab	5.65e-06	0.14	0.080829	0.158422002770664
800	MP-PAH	FIL2	#N/A	27	2	3.31	3.31	ab	5.65e-06	0.14	0.080829	0.158422002770664
801	MP-PAH	FIL2	#N/A	27	3	3.17	3.31	ab	5.65e-06	0.14	0.080829	0.158422002770664
802	MP-PAH	FIL2	#N/A	28	1	3.75	3.31	ab	4.53e-08	0.44	0.254034	0.497897722993516
803	MP-PAH	FIL2	#N/A	28	2	3.31	3.31	ab	4.53e-08	0.44	0.254034	0.497897722993516
804	MP-PAH	FIL2	#N/A	28	3	2.87	3.31	ab	4.53e-08	0.44	0.254034	0.497897722993516
805	MP-PAH	FIL2	#N/A	29	1	4.12	3.31	ab	1.22e-05	0.81	0.467654	0.9165844446017
806	MP-PAH	FIL2	#N/A	29	2	3.31	3.31	ab	1.22e-05	0.81	0.467654	0.9165844446017
807	MP-PAH	FIL2	#N/A	29	3	2.5	3.31	ab	1.22e-05	0.81	0.467654	0.9165844446017
808	MP-PAH	FIL2	#N/A	30	1	3.35	3.31	ab	3.65e-06	0.04	0.023094	0.0452634293630469
809	MP-PAH	FIL2	#N/A	30	2	3.31	3.31	ab	3.65e-06	0.04	0.023094	0.0452634293630469
810	MP-PAH	FIL2	#N/A	30	3	3.27	3.31	ab	3.65e-06	0.04	0.023094	0.0452634293630469
811	MP-PAH	HAL2	#N/A	1	1	0.12	0.1	bc	0.000639115	0.02	0.011547	0.0226317146815235
812	MP-PAH	HAL2	#N/A	1	2	0.1	0.1	bc	0.000639115	0.02	0.011547	0.0226317146815235
813	MP-PAH	HAL2	#N/A	1	3	0.08	0.1	bc	0.000639115	0.02	0.011547	0.0226317146815235
814	MP-PAH	HAL2	#N/A	2	1	0.17	0.15	b	2.67e-07	0.02	0.011547	0.0226317146815234
815	MP-PAH	HAL2	#N/A	2	2	0.15	0.15	b	2.67e-07	0.02	0.011547	0.0226317146815234
816	MP-PAH	HAL2	#N/A	2	3	0.13	0.15	b	2.67e-07	0.02	0.011547	0.0226317146815234
817	MP-PAH	HAL2	#N/A	3	1	0.24	0.22	b	0.000505941	0.02	0.011547	0.0226317146815234
818	MP-PAH	HAL2	#N/A	3	2	0.22	0.22	b	0.000505941	0.02	0.011547	0.0226317146815234
819	MP-PAH	HAL2	#N/A	3	3	0.2	0.22	b	0.000505941	0.02	0.011547	0.0226317146815234
820	MP-PAH	HAL2	#N/A	4	1	0.4	0.29	b	7.22e-06	0.11	0.0635085	0.124474430748379
821	MP-PAH	HAL2	#N/A	4	2	0.29	0.29	b	7.22e-06	0.11	0.0635085	0.124474430748379
822	MP-PAH	HAL2	#N/A	4	3	0.18	0.29	b	7.22e-06	0.11	0.0635085	0.124474430748379
823	MP-PAH	HAL2	#N/A	5	1	0.49	0.34	b	6.4e-05	0.15	0.0866025	0.169737860111426
824	MP-PAH	HAL2	#N/A	5	2	0.34	0.34	b	6.4e-05	0.15	0.0866025	0.169737860111426
825	MP-PAH	HAL2	#N/A	5	3	0.19	0.34	b	6.4e-05	0.15	0.0866025	0.169737860111426
826	MP-PAH	HAL2	#N/A	6	1	0.69	0.68	bcd	1.25e-07	0.01	0.0057735	0.0113158573407617
827	MP-PAH	HAL2	#N/A	6	2	0.68	0.68	bcd	1.25e-07	0.01	0.0057735	0.0113158573407617
828	MP-PAH	HAL2	#N/A	6	3	0.67	0.68	bcd	1.25e-07	0.01	0.0057735	0.0113158573407617
829	MP-PAH	HAL2	#N/A	7	1	1.2	0.88	bcd	2.01e-08	0.32	0.184752	0.362107434904375
830	MP-PAH	HAL2	#N/A	7	2	0.88	0.88	bcd	2.01e-08	0.32	0.184752	0.362107434904375
831	MP-PAH	HAL2	#N/A	7	3	0.56	0.88	bcd	2.01e-08	0.32	0.184752	0.362107434904375
832	MP-PAH	HAL2	#N/A	8	1	1.54	1.12	b	1.45e-11	0.42	0.242487	0.475266008311992
833	MP-PAH	HAL2	#N/A	8	2	1.12	1.12	b	1.45e-11	0.42	0.242487	0.475266008311992
834	MP-PAH	HAL2	#N/A	8	3	0.7	1.12	b	1.45e-11	0.42	0.242487	0.475266008311992
835	MP-PAH	HAL2	#N/A	9	1	1.73	1.42	b	5.74e-10	0.31	0.178979	0.350791577563614
836	MP-PAH	HAL2	#N/A	9	2	1.42	1.42	b	5.74e-10	0.31	0.178979	0.350791577563614
837	MP-PAH	HAL2	#N/A	9	3	1.11	1.42	b	5.74e-10	0.31	0.178979	0.350791577563614
838	MP-PAH	HAL2	#N/A	10	1	2.13	1.59	abcd	2.35e-06	0.54	0.311769	0.611056296401133
839	MP-PAH	HAL2	#N/A	10	2	1.59	1.59	abcd	2.35e-06	0.54	0.311769	0.611056296401133
840	MP-PAH	HAL2	#N/A	10	3	1.05	1.59	abcd	2.35e-06	0.54	0.311769	0.611056296401133
841	MP-PAH	HAL2	#N/A	11	1	2.58	1.79	abc	5.32e-06	0.79	0.456107	0.893952729920176
842	MP-PAH	HAL2	#N/A	11	2	1.79	1.79	abc	5.32e-06	0.79	0.456107	0.893952729920176
843	MP-PAH	HAL2	#N/A	11	3	1	1.79	abc	5.32e-06	0.79	0.456107	0.893952729920176
844	MP-PAH	HAL2	#N/A	12	1	2.19	2.01	bc	8.37e-10	0.18	0.103923	0.203685432133711
845	MP-PAH	HAL2	#N/A	12	2	2.01	2.01	bc	8.37e-10	0.18	0.103923	0.203685432133711
846	MP-PAH	HAL2	#N/A	12	3	1.83	2.01	bc	8.37e-10	0.18	0.103923	0.203685432133711
847	MP-PAH	HAL2	#N/A	13	1	3.14	2.34	abcd	4.46e-06	0.8	0.46188	0.905268587260936
848	MP-PAH	HAL2	#N/A	13	2	2.34	2.34	abcd	4.46e-06	0.8	0.46188	0.905268587260936
849	MP-PAH	HAL2	#N/A	13	3	1.54	2.34	abcd	4.46e-06	0.8	0.46188	0.905268587260936
850	MP-PAH	HAL2	#N/A	14	1	3.15	2.68	ab	1.56e-09	0.47	0.271355	0.531845295015805
851	MP-PAH	HAL2	#N/A	14	2	2.68	2.68	ab	1.56e-09	0.47	0.271355	0.531845295015805
852	MP-PAH	HAL2	#N/A	14	3	2.21	2.68	ab	1.56e-09	0.47	0.271355	0.531845295015805
853	MP-PAH	HAL2	#N/A	15	1	3.95	2.79	abc	4.75e-05	1.16	0.669726	1.31263945152836
854	MP-PAH	HAL2	#N/A	15	2	2.79	2.79	abc	4.75e-05	1.16	0.669726	1.31263945152836
855	MP-PAH	HAL2	#N/A	15	3	1.63	2.79	abc	4.75e-05	1.16	0.669726	1.31263945152836
856	MP-PAH	HAL2	#N/A	16	1	4.2	2.85	abc	4.75e-05	1.35	0.779423	1.52764074100283
857	MP-PAH	HAL2	#N/A	16	2	2.85	2.85	abc	4.75e-05	1.35	0.779423	1.52764074100283
858	MP-PAH	HAL2	#N/A	16	3	1.5	2.85	abc	4.75e-05	1.35	0.779423	1.52764074100283
859	MP-PAH	HAL2	#N/A	17	1	3.83	3.05	ab	4.91e-07	0.78	0.450333	0.882636872579412
860	MP-PAH	HAL2	#N/A	17	2	3.05	3.05	ab	4.91e-07	0.78	0.450333	0.882636872579412
861	MP-PAH	HAL2	#N/A	17	3	2.27	3.05	ab	4.91e-07	0.78	0.450333	0.882636872579412
862	MP-PAH	HAL2	#N/A	18	1	3.65	3.36	a	4.32e-07	0.29	0.167432	0.32815986288209
863	MP-PAH	HAL2	#N/A	18	2	3.36	3.36	a	4.32e-07	0.29	0.167432	0.32815986288209
864	MP-PAH	HAL2	#N/A	18	3	3.07	3.36	a	4.32e-07	0.29	0.167432	0.32815986288209
865	MP-PAH	HAL2	#N/A	19	1	3.82	3.56	a	1.09e-05	0.26	0.150111	0.294212290859805
866	MP-PAH	HAL2	#N/A	19	2	3.56	3.56	a	1.09e-05	0.26	0.150111	0.294212290859805
867	MP-PAH	HAL2	#N/A	19	3	3.3	3.56	a	1.09e-05	0.26	0.150111	0.294212290859805
868	MP-PAH	HAL2	#N/A	20	1	5.33	3.59	ab	7.53e-06	1.74	1.00459	1.96895917729254
869	MP-PAH	HAL2	#N/A	20	2	3.59	3.59	ab	7.53e-06	1.74	1.00459	1.96895917729254
870	MP-PAH	HAL2	#N/A	20	3	1.85	3.59	ab	7.53e-06	1.74	1.00459	1.96895917729254
871	MP-PAH	HAL2	#N/A	21	1	3.92	3.68	ab	2.96e-06	0.24	0.138564	0.271580576178281
872	MP-PAH	HAL2	#N/A	21	2	3.68	3.68	ab	2.96e-06	0.24	0.138564	0.271580576178281
873	MP-PAH	HAL2	#N/A	21	3	3.44	3.68	ab	2.96e-06	0.24	0.138564	0.271580576178281
874	MP-PAH	HAL2	#N/A	22	1	4.93	3.69	ab	5.11e-06	1.24	0.715914	1.40316631025445
875	MP-PAH	HAL2	#N/A	22	2	3.69	3.69	ab	5.11e-06	1.24	0.715914	1.40316631025445
876	MP-PAH	HAL2	#N/A	22	3	2.45	3.69	ab	5.11e-06	1.24	0.715914	1.40316631025445
877	MP-PAH	HAL2	#N/A	23	1	3.86	3.7	ab	3.78e-10	0.16	0.092376	0.181053717452187
878	MP-PAH	HAL2	#N/A	23	2	3.7	3.7	ab	3.78e-10	0.16	0.092376	0.181053717452187
879	MP-PAH	HAL2	#N/A	23	3	3.54	3.7	ab	3.78e-10	0.16	0.092376	0.181053717452187
880	MP-PAH	HAL2	#N/A	24	1	3.91	3.7	ab	2.94e-06	0.21	0.121244	0.237633004155996
881	MP-PAH	HAL2	#N/A	24	2	3.7	3.7	ab	2.94e-06	0.21	0.121244	0.237633004155996
882	MP-PAH	HAL2	#N/A	24	3	3.49	3.7	ab	2.94e-06	0.21	0.121244	0.237633004155996
883	MP-PAH	HAL2	#N/A	25	1	4.06	3.71	abc	1.44e-05	0.35	0.202073	0.39605500692666
884	MP-PAH	HAL2	#N/A	25	2	3.71	3.71	abc	1.44e-05	0.35	0.202073	0.39605500692666
885	MP-PAH	HAL2	#N/A	25	3	3.36	3.71	abc	1.44e-05	0.35	0.202073	0.39605500692666
886	MP-PAH	HAL2	#N/A	26	1	4.93	3.75	abc	1.77e-05	1.18	0.681273	1.33527116620988
887	MP-PAH	HAL2	#N/A	26	2	3.75	3.75	abc	1.77e-05	1.18	0.681273	1.33527116620988
888	MP-PAH	HAL2	#N/A	26	3	2.57	3.75	abc	1.77e-05	1.18	0.681273	1.33527116620988
889	MP-PAH	HAL2	#N/A	27	1	5.31	3.8	ab	3.75e-05	1.51	0.871799	1.70869445845502
890	MP-PAH	HAL2	#N/A	27	2	3.8	3.8	ab	3.75e-05	1.51	0.871799	1.70869445845502
891	MP-PAH	HAL2	#N/A	27	3	2.29	3.8	ab	3.75e-05	1.51	0.871799	1.70869445845502
892	MP-PAH	HAL2	#N/A	28	1	4.9	3.8	ab	5.32e-07	1.1	0.635085	1.24474430748379
893	MP-PAH	HAL2	#N/A	28	2	3.8	3.8	ab	5.32e-07	1.1	0.635085	1.24474430748379
894	MP-PAH	HAL2	#N/A	28	3	2.7	3.8	ab	5.32e-07	1.1	0.635085	1.24474430748379
895	MP-PAH	HAL2	#N/A	29	1	5.05	3.8	ab	1.74e-06	1.25	0.721688	1.41448216759521
896	MP-PAH	HAL2	#N/A	29	2	3.8	3.8	ab	1.74e-06	1.25	0.721688	1.41448216759521
897	MP-PAH	HAL2	#N/A	29	3	2.55	3.8	ab	1.74e-06	1.25	0.721688	1.41448216759521
898	MP-PAH	HAL2	#N/A	30	1	5.53	3.8	abcd	1.75e-05	1.73	0.998816	1.95764331995178
899	MP-PAH	HAL2	#N/A	30	2	3.8	3.8	abcd	1.75e-05	1.73	0.998816	1.95764331995178
900	MP-PAH	HAL2	#N/A	30	3	2.07	3.8	abcd	1.75e-05	1.73	0.998816	1.95764331995178
901	MS-BH	FIL2	0.197 - 0.0814*x + 0.00884*x^2 - 0.000167*x^3	1	1	0	0	d	2.09e-07	0	0	FALSE
902	MS-BH	FIL2	0.197 - 0.0814*x + 0.00884*x^2 - 0.000167*x^3	1	2	0	0	d	2.09e-07	0	0	FALSE
903	MS-BH	FIL2	0.197 - 0.0814*x + 0.00884*x^2 - 0.000167*x^3	1	3	0	0	d	2.09e-07	0	0	FALSE
904	MS-BH	FIL2	0.197 - 0.0814*x + 0.00884*x^2 - 0.000167*x^3	2	1	0	0	e	1.55e-12	0	0	FALSE
905	MS-BH	FIL2	0.197 - 0.0814*x + 0.00884*x^2 - 0.000167*x^3	2	2	0	0	e	1.55e-12	0	0	FALSE
906	MS-BH	FIL2	0.197 - 0.0814*x + 0.00884*x^2 - 0.000167*x^3	2	3	0	0	e	1.55e-12	0	0	FALSE
907	MS-BH	FIL2	0.197 - 0.0814*x + 0.00884*x^2 - 0.000167*x^3	3	1	0.08	0.05	c	6.53e-06	0.03	0.0173205	0.0339475720222852
908	MS-BH	FIL2	0.197 - 0.0814*x + 0.00884*x^2 - 0.000167*x^3	3	2	0.05	0.05	c	6.53e-06	0.03	0.0173205	0.0339475720222852
909	MS-BH	FIL2	0.197 - 0.0814*x + 0.00884*x^2 - 0.000167*x^3	3	3	0.02	0.05	c	6.53e-06	0.03	0.0173205	0.0339475720222852
910	MS-BH	FIL2	0.197 - 0.0814*x + 0.00884*x^2 - 0.000167*x^3	4	1	0.08	0.05	d	2.3e-08	0.03	0.0173205	0.0339475720222852
911	MS-BH	FIL2	0.197 - 0.0814*x + 0.00884*x^2 - 0.000167*x^3	4	2	0.05	0.05	d	2.3e-08	0.03	0.0173205	0.0339475720222852
912	MS-BH	FIL2	0.197 - 0.0814*x + 0.00884*x^2 - 0.000167*x^3	4	3	0.02	0.05	d	2.3e-08	0.03	0.0173205	0.0339475720222852
913	MS-BH	FIL2	0.197 - 0.0814*x + 0.00884*x^2 - 0.000167*x^3	5	1	0.07	0.05	b	9.52e-05	0.02	0.011547	0.0226317146815234
914	MS-BH	FIL2	0.197 - 0.0814*x + 0.00884*x^2 - 0.000167*x^3	5	2	0.05	0.05	b	9.52e-05	0.02	0.011547	0.0226317146815234
915	MS-BH	FIL2	0.197 - 0.0814*x + 0.00884*x^2 - 0.000167*x^3	5	3	0.03	0.05	b	9.52e-05	0.02	0.011547	0.0226317146815234
916	MS-BH	FIL2	0.197 - 0.0814*x + 0.00884*x^2 - 0.000167*x^3	6	1	0.11	0.09	c	2.89e-06	0.02	0.011547	0.0226317146815234
917	MS-BH	FIL2	0.197 - 0.0814*x + 0.00884*x^2 - 0.000167*x^3	6	2	0.09	0.09	c	2.89e-06	0.02	0.011547	0.0226317146815234
918	MS-BH	FIL2	0.197 - 0.0814*x + 0.00884*x^2 - 0.000167*x^3	6	3	0.07	0.09	c	2.89e-06	0.02	0.011547	0.0226317146815234
919	MS-BH	FIL2	0.197 - 0.0814*x + 0.00884*x^2 - 0.000167*x^3	7	1	0.15	0.1	d	1.8e-12	0.05	0.0288675	0.0565792867038086
920	MS-BH	FIL2	0.197 - 0.0814*x + 0.00884*x^2 - 0.000167*x^3	7	2	0.1	0.1	d	1.8e-12	0.05	0.0288675	0.0565792867038086
921	MS-BH	FIL2	0.197 - 0.0814*x + 0.00884*x^2 - 0.000167*x^3	7	3	0.05	0.1	d	1.8e-12	0.05	0.0288675	0.0565792867038086
922	MS-BH	FIL2	0.197 - 0.0814*x + 0.00884*x^2 - 0.000167*x^3	8	1	0.16	0.11	d	2.23e-11	0.05	0.0288675	0.0565792867038085
923	MS-BH	FIL2	0.197 - 0.0814*x + 0.00884*x^2 - 0.000167*x^3	8	2	0.11	0.11	d	2.23e-11	0.05	0.0288675	0.0565792867038085
924	MS-BH	FIL2	0.197 - 0.0814*x + 0.00884*x^2 - 0.000167*x^3	8	3	0.06	0.11	d	2.23e-11	0.05	0.0288675	0.0565792867038085
925	MS-BH	FIL2	0.197 - 0.0814*x + 0.00884*x^2 - 0.000167*x^3	9	1	0.18	0.12	b	8.31e-09	0.06	0.034641	0.0678951440445703
926	MS-BH	FIL2	0.197 - 0.0814*x + 0.00884*x^2 - 0.000167*x^3	9	2	0.12	0.12	b	8.31e-09	0.06	0.034641	0.0678951440445703
927	MS-BH	FIL2	0.197 - 0.0814*x + 0.00884*x^2 - 0.000167*x^3	9	3	0.06	0.12	b	8.31e-09	0.06	0.034641	0.0678951440445703
928	MS-BH	FIL2	0.197 - 0.0814*x + 0.00884*x^2 - 0.000167*x^3	10	1	0.14	0.13	f	2.41e-15	0.01	0.0057735	0.0113158573407617
929	MS-BH	FIL2	0.197 - 0.0814*x + 0.00884*x^2 - 0.000167*x^3	10	2	0.13	0.13	f	2.41e-15	0.01	0.0057735	0.0113158573407617
930	MS-BH	FIL2	0.197 - 0.0814*x + 0.00884*x^2 - 0.000167*x^3	10	3	0.12	0.13	f	2.41e-15	0.01	0.0057735	0.0113158573407617
931	MS-BH	FIL2	0.197 - 0.0814*x + 0.00884*x^2 - 0.000167*x^3	11	1	0.2	0.14	d	7.12e-09	0.06	0.034641	0.0678951440445703
932	MS-BH	FIL2	0.197 - 0.0814*x + 0.00884*x^2 - 0.000167*x^3	11	2	0.14	0.14	d	7.12e-09	0.06	0.034641	0.0678951440445703
933	MS-BH	FIL2	0.197 - 0.0814*x + 0.00884*x^2 - 0.000167*x^3	11	3	0.08	0.14	d	7.12e-09	0.06	0.034641	0.0678951440445703
934	MS-BH	FIL2	0.197 - 0.0814*x + 0.00884*x^2 - 0.000167*x^3	12	1	0.23	0.16	c	1.6e-05	0.07	0.0404145	0.079211001385332
935	MS-BH	FIL2	0.197 - 0.0814*x + 0.00884*x^2 - 0.000167*x^3	12	2	0.16	0.16	c	1.6e-05	0.07	0.0404145	0.079211001385332
936	MS-BH	FIL2	0.197 - 0.0814*x + 0.00884*x^2 - 0.000167*x^3	12	3	0.09	0.16	c	1.6e-05	0.07	0.0404145	0.079211001385332
937	MS-BH	FIL2	0.197 - 0.0814*x + 0.00884*x^2 - 0.000167*x^3	13	1	0.22	0.18	d	4.62e-10	0.04	0.023094	0.0452634293630468
938	MS-BH	FIL2	0.197 - 0.0814*x + 0.00884*x^2 - 0.000167*x^3	13	2	0.18	0.18	d	4.62e-10	0.04	0.023094	0.0452634293630468
939	MS-BH	FIL2	0.197 - 0.0814*x + 0.00884*x^2 - 0.000167*x^3	13	3	0.14	0.18	d	4.62e-10	0.04	0.023094	0.0452634293630468
940	MS-BH	FIL2	0.197 - 0.0814*x + 0.00884*x^2 - 0.000167*x^3	14	1	0.29	0.22	c	5.36e-06	0.07	0.0404145	0.0792110013853319
941	MS-BH	FIL2	0.197 - 0.0814*x + 0.00884*x^2 - 0.000167*x^3	14	2	0.22	0.22	c	5.36e-06	0.07	0.0404145	0.0792110013853319
942	MS-BH	FIL2	0.197 - 0.0814*x + 0.00884*x^2 - 0.000167*x^3	14	3	0.15	0.22	c	5.36e-06	0.07	0.0404145	0.0792110013853319
943	MS-BH	FIL2	0.197 - 0.0814*x + 0.00884*x^2 - 0.000167*x^3	15	1	0.29	0.28	c	3.36e-10	0.01	0.0057735	0.0113158573407617
944	MS-BH	FIL2	0.197 - 0.0814*x + 0.00884*x^2 - 0.000167*x^3	15	2	0.28	0.28	c	3.36e-10	0.01	0.0057735	0.0113158573407617
945	MS-BH	FIL2	0.197 - 0.0814*x + 0.00884*x^2 - 0.000167*x^3	15	3	0.27	0.28	c	3.36e-10	0.01	0.0057735	0.0113158573407617
946	MS-BH	FIL2	0.197 - 0.0814*x + 0.00884*x^2 - 0.000167*x^3	16	1	0.39	0.36	b	4.8e-06	0.03	0.0173205	0.0339475720222851
947	MS-BH	FIL2	0.197 - 0.0814*x + 0.00884*x^2 - 0.000167*x^3	16	2	0.36	0.36	b	4.8e-06	0.03	0.0173205	0.0339475720222851
948	MS-BH	FIL2	0.197 - 0.0814*x + 0.00884*x^2 - 0.000167*x^3	16	3	0.33	0.36	b	4.8e-06	0.03	0.0173205	0.0339475720222851
949	MS-BH	FIL2	0.197 - 0.0814*x + 0.00884*x^2 - 0.000167*x^3	17	1	0.49	0.48	c	2.33e-08	0.01	0.0057735	0.0113158573407617
950	MS-BH	FIL2	0.197 - 0.0814*x + 0.00884*x^2 - 0.000167*x^3	17	2	0.48	0.48	c	2.33e-08	0.01	0.0057735	0.0113158573407617
951	MS-BH	FIL2	0.197 - 0.0814*x + 0.00884*x^2 - 0.000167*x^3	17	3	0.47	0.48	c	2.33e-08	0.01	0.0057735	0.0113158573407617
952	MS-BH	FIL2	0.197 - 0.0814*x + 0.00884*x^2 - 0.000167*x^3	18	1	0.58	0.56	d	5.12e-07	0.02	0.011547	0.0226317146815234
953	MS-BH	FIL2	0.197 - 0.0814*x + 0.00884*x^2 - 0.000167*x^3	18	2	0.56	0.56	d	5.12e-07	0.02	0.011547	0.0226317146815234
954	MS-BH	FIL2	0.197 - 0.0814*x + 0.00884*x^2 - 0.000167*x^3	18	3	0.54	0.56	d	5.12e-07	0.02	0.011547	0.0226317146815234
955	MS-BH	FIL2	0.197 - 0.0814*x + 0.00884*x^2 - 0.000167*x^3	19	1	0.85	0.66	d	3.14e-06	0.19	0.109697	0.215001289474473
956	MS-BH	FIL2	0.197 - 0.0814*x + 0.00884*x^2 - 0.000167*x^3	19	2	0.66	0.66	d	3.14e-06	0.19	0.109697	0.215001289474473
957	MS-BH	FIL2	0.197 - 0.0814*x + 0.00884*x^2 - 0.000167*x^3	19	3	0.47	0.66	d	3.14e-06	0.19	0.109697	0.215001289474473
958	MS-BH	FIL2	0.197 - 0.0814*x + 0.00884*x^2 - 0.000167*x^3	20	1	1.04	0.78	d	3.3e-07	0.26	0.150111	0.294212290859805
959	MS-BH	FIL2	0.197 - 0.0814*x + 0.00884*x^2 - 0.000167*x^3	20	2	0.78	0.78	d	3.3e-07	0.26	0.150111	0.294212290859805
960	MS-BH	FIL2	0.197 - 0.0814*x + 0.00884*x^2 - 0.000167*x^3	20	3	0.52	0.78	d	3.3e-07	0.26	0.150111	0.294212290859805
961	MS-BH	FIL2	0.197 - 0.0814*x + 0.00884*x^2 - 0.000167*x^3	21	1	1.22	0.89	d	8.15e-06	0.33	0.190526	0.373423292245137
962	MS-BH	FIL2	0.197 - 0.0814*x + 0.00884*x^2 - 0.000167*x^3	21	2	0.89	0.89	d	8.15e-06	0.33	0.190526	0.373423292245137
963	MS-BH	FIL2	0.197 - 0.0814*x + 0.00884*x^2 - 0.000167*x^3	21	3	0.56	0.89	d	8.15e-06	0.33	0.190526	0.373423292245137
964	MS-BH	FIL2	0.197 - 0.0814*x + 0.00884*x^2 - 0.000167*x^3	22	1	1.44	1.01	d	1.86e-05	0.43	0.248261	0.486581865652754
965	MS-BH	FIL2	0.197 - 0.0814*x + 0.00884*x^2 - 0.000167*x^3	22	2	1.01	1.01	d	1.86e-05	0.43	0.248261	0.486581865652754
966	MS-BH	FIL2	0.197 - 0.0814*x + 0.00884*x^2 - 0.000167*x^3	22	3	0.58	1.01	d	1.86e-05	0.43	0.248261	0.486581865652754
967	MS-BH	FIL2	0.197 - 0.0814*x + 0.00884*x^2 - 0.000167*x^3	23	1	1.59	1.1	cd	6.14e-09	0.49	0.282902	0.554477009697324
968	MS-BH	FIL2	0.197 - 0.0814*x + 0.00884*x^2 - 0.000167*x^3	23	2	1.1	1.1	cd	6.14e-09	0.49	0.282902	0.554477009697324
969	MS-BH	FIL2	0.197 - 0.0814*x + 0.00884*x^2 - 0.000167*x^3	23	3	0.61	1.1	cd	6.14e-09	0.49	0.282902	0.554477009697324
970	MS-BH	FIL2	0.197 - 0.0814*x + 0.00884*x^2 - 0.000167*x^3	24	1	1.49	1.12	bc	0.00015166	0.37	0.21362	0.418686721608183
971	MS-BH	FIL2	0.197 - 0.0814*x + 0.00884*x^2 - 0.000167*x^3	24	2	1.12	1.12	bc	0.00015166	0.37	0.21362	0.418686721608183
972	MS-BH	FIL2	0.197 - 0.0814*x + 0.00884*x^2 - 0.000167*x^3	24	3	0.75	1.12	bc	0.00015166	0.37	0.21362	0.418686721608183
973	MS-BH	FIL2	0.197 - 0.0814*x + 0.00884*x^2 - 0.000167*x^3	25	1	1.38	1.13	cd	1.13e-06	0.25	0.144338	0.282896433519043
974	MS-BH	FIL2	0.197 - 0.0814*x + 0.00884*x^2 - 0.000167*x^3	25	2	1.13	1.13	cd	1.13e-06	0.25	0.144338	0.282896433519043
975	MS-BH	FIL2	0.197 - 0.0814*x + 0.00884*x^2 - 0.000167*x^3	25	3	0.88	1.13	cd	1.13e-06	0.25	0.144338	0.282896433519043
976	MS-BH	FIL2	0.197 - 0.0814*x + 0.00884*x^2 - 0.000167*x^3	26	1	1.2	1.13	de	1.3e-07	0.07	0.0404145	0.079211001385332
977	MS-BH	FIL2	0.197 - 0.0814*x + 0.00884*x^2 - 0.000167*x^3	26	2	1.13	1.13	de	1.3e-07	0.07	0.0404145	0.079211001385332
978	MS-BH	FIL2	0.197 - 0.0814*x + 0.00884*x^2 - 0.000167*x^3	26	3	1.06	1.13	de	1.3e-07	0.07	0.0404145	0.079211001385332
979	MS-BH	FIL2	0.197 - 0.0814*x + 0.00884*x^2 - 0.000167*x^3	27	1	1.46	1.14	d	5.65e-06	0.32	0.184752	0.362107434904375
980	MS-BH	FIL2	0.197 - 0.0814*x + 0.00884*x^2 - 0.000167*x^3	27	2	1.14	1.14	d	5.65e-06	0.32	0.184752	0.362107434904375
981	MS-BH	FIL2	0.197 - 0.0814*x + 0.00884*x^2 - 0.000167*x^3	27	3	0.82	1.14	d	5.65e-06	0.32	0.184752	0.362107434904375
982	MS-BH	FIL2	0.197 - 0.0814*x + 0.00884*x^2 - 0.000167*x^3	28	1	1.68	1.14	cd	4.53e-08	0.54	0.311769	0.611056296401133
983	MS-BH	FIL2	0.197 - 0.0814*x + 0.00884*x^2 - 0.000167*x^3	28	2	1.14	1.14	cd	4.53e-08	0.54	0.311769	0.611056296401133
984	MS-BH	FIL2	0.197 - 0.0814*x + 0.00884*x^2 - 0.000167*x^3	28	3	0.6	1.14	cd	4.53e-08	0.54	0.311769	0.611056296401133
985	MS-BH	FIL2	0.197 - 0.0814*x + 0.00884*x^2 - 0.000167*x^3	29	1	1.31	1.14	cd	1.22e-05	0.17	0.0981495	0.19236957479295
986	MS-BH	FIL2	0.197 - 0.0814*x + 0.00884*x^2 - 0.000167*x^3	29	2	1.14	1.14	cd	1.22e-05	0.17	0.0981495	0.19236957479295
987	MS-BH	FIL2	0.197 - 0.0814*x + 0.00884*x^2 - 0.000167*x^3	29	3	0.97	1.14	cd	1.22e-05	0.17	0.0981495	0.19236957479295
988	MS-BH	FIL2	0.197 - 0.0814*x + 0.00884*x^2 - 0.000167*x^3	30	1	1.25	1.14	d	3.65e-06	0.11	0.0635085	0.124474430748379
989	MS-BH	FIL2	0.197 - 0.0814*x + 0.00884*x^2 - 0.000167*x^3	30	2	1.14	1.14	d	3.65e-06	0.11	0.0635085	0.124474430748379
990	MS-BH	FIL2	0.197 - 0.0814*x + 0.00884*x^2 - 0.000167*x^3	30	3	1.03	1.14	d	3.65e-06	0.11	0.0635085	0.124474430748379
991	MS-BH	HAL2	0.372 - 0.13*x + 0.0139*x^2 - 0.000283*x^3	1	1	0.12	0.1	bc	0.000639115	0.02	0.011547	0.0226317146815235
992	MS-BH	HAL2	0.372 - 0.13*x + 0.0139*x^2 - 0.000283*x^3	1	2	0.1	0.1	bc	0.000639115	0.02	0.011547	0.0226317146815235
993	MS-BH	HAL2	0.372 - 0.13*x + 0.0139*x^2 - 0.000283*x^3	1	3	0.08	0.1	bc	0.000639115	0.02	0.011547	0.0226317146815235
994	MS-BH	HAL2	0.372 - 0.13*x + 0.0139*x^2 - 0.000283*x^3	2	1	0.12	0.1	b	2.67e-07	0.02	0.011547	0.0226317146815235
995	MS-BH	HAL2	0.372 - 0.13*x + 0.0139*x^2 - 0.000283*x^3	2	2	0.1	0.1	b	2.67e-07	0.02	0.011547	0.0226317146815235
996	MS-BH	HAL2	0.372 - 0.13*x + 0.0139*x^2 - 0.000283*x^3	2	3	0.08	0.1	b	2.67e-07	0.02	0.011547	0.0226317146815235
997	MS-BH	HAL2	0.372 - 0.13*x + 0.0139*x^2 - 0.000283*x^3	3	1	0.15	0.12	b	0.000505941	0.03	0.0173205	0.0339475720222852
998	MS-BH	HAL2	0.372 - 0.13*x + 0.0139*x^2 - 0.000283*x^3	3	2	0.12	0.12	b	0.000505941	0.03	0.0173205	0.0339475720222852
999	MS-BH	HAL2	0.372 - 0.13*x + 0.0139*x^2 - 0.000283*x^3	3	3	0.09	0.12	b	0.000505941	0.03	0.0173205	0.0339475720222852
1000	MS-BH	HAL2	0.372 - 0.13*x + 0.0139*x^2 - 0.000283*x^3	4	1	0.16	0.13	b	7.22e-06	0.03	0.0173205	0.0339475720222852
1001	MS-BH	HAL2	0.372 - 0.13*x + 0.0139*x^2 - 0.000283*x^3	4	2	0.13	0.13	b	7.22e-06	0.03	0.0173205	0.0339475720222852
1002	MS-BH	HAL2	0.372 - 0.13*x + 0.0139*x^2 - 0.000283*x^3	4	3	0.1	0.13	b	7.22e-06	0.03	0.0173205	0.0339475720222852
1003	MS-BH	HAL2	0.372 - 0.13*x + 0.0139*x^2 - 0.000283*x^3	5	1	0.18	0.14	b	6.4e-05	0.04	0.023094	0.0452634293630468
1004	MS-BH	HAL2	0.372 - 0.13*x + 0.0139*x^2 - 0.000283*x^3	5	2	0.14	0.14	b	6.4e-05	0.04	0.023094	0.0452634293630468
1005	MS-BH	HAL2	0.372 - 0.13*x + 0.0139*x^2 - 0.000283*x^3	5	3	0.1	0.14	b	6.4e-05	0.04	0.023094	0.0452634293630468
1006	MS-BH	HAL2	0.372 - 0.13*x + 0.0139*x^2 - 0.000283*x^3	6	1	0.21	0.15	d	1.25e-07	0.06	0.034641	0.0678951440445703
1007	MS-BH	HAL2	0.372 - 0.13*x + 0.0139*x^2 - 0.000283*x^3	6	2	0.15	0.15	d	1.25e-07	0.06	0.034641	0.0678951440445703
1008	MS-BH	HAL2	0.372 - 0.13*x + 0.0139*x^2 - 0.000283*x^3	6	3	0.09	0.15	d	1.25e-07	0.06	0.034641	0.0678951440445703
1009	MS-BH	HAL2	0.372 - 0.13*x + 0.0139*x^2 - 0.000283*x^3	7	1	0.18	0.15	e	2.01e-08	0.03	0.0173205	0.0339475720222852
1010	MS-BH	HAL2	0.372 - 0.13*x + 0.0139*x^2 - 0.000283*x^3	7	2	0.15	0.15	e	2.01e-08	0.03	0.0173205	0.0339475720222852
1011	MS-BH	HAL2	0.372 - 0.13*x + 0.0139*x^2 - 0.000283*x^3	7	3	0.12	0.15	e	2.01e-08	0.03	0.0173205	0.0339475720222852
1012	MS-BH	HAL2	0.372 - 0.13*x + 0.0139*x^2 - 0.000283*x^3	8	1	0.2	0.16	c	1.45e-11	0.04	0.023094	0.0452634293630469
1013	MS-BH	HAL2	0.372 - 0.13*x + 0.0139*x^2 - 0.000283*x^3	8	2	0.16	0.16	c	1.45e-11	0.04	0.023094	0.0452634293630469
1014	MS-BH	HAL2	0.372 - 0.13*x + 0.0139*x^2 - 0.000283*x^3	8	3	0.12	0.16	c	1.45e-11	0.04	0.023094	0.0452634293630469
1015	MS-BH	HAL2	0.372 - 0.13*x + 0.0139*x^2 - 0.000283*x^3	9	1	0.25	0.17	c	5.74e-10	0.08	0.046188	0.0905268587260937
1016	MS-BH	HAL2	0.372 - 0.13*x + 0.0139*x^2 - 0.000283*x^3	9	2	0.17	0.17	c	5.74e-10	0.08	0.046188	0.0905268587260937
1017	MS-BH	HAL2	0.372 - 0.13*x + 0.0139*x^2 - 0.000283*x^3	9	3	0.09	0.17	c	5.74e-10	0.08	0.046188	0.0905268587260937
1018	MS-BH	HAL2	0.372 - 0.13*x + 0.0139*x^2 - 0.000283*x^3	10	1	0.25	0.18	e	2.35e-06	0.07	0.0404145	0.079211001385332
1019	MS-BH	HAL2	0.372 - 0.13*x + 0.0139*x^2 - 0.000283*x^3	10	2	0.18	0.18	e	2.35e-06	0.07	0.0404145	0.079211001385332
1020	MS-BH	HAL2	0.372 - 0.13*x + 0.0139*x^2 - 0.000283*x^3	10	3	0.11	0.18	e	2.35e-06	0.07	0.0404145	0.079211001385332
1021	MS-BH	HAL2	0.372 - 0.13*x + 0.0139*x^2 - 0.000283*x^3	11	1	0.22	0.19	c	5.32e-06	0.03	0.0173205	0.0339475720222848
1022	MS-BH	HAL2	0.372 - 0.13*x + 0.0139*x^2 - 0.000283*x^3	11	2	0.19	0.19	c	5.32e-06	0.03	0.0173205	0.0339475720222848
1023	MS-BH	HAL2	0.372 - 0.13*x + 0.0139*x^2 - 0.000283*x^3	11	3	0.16	0.19	c	5.32e-06	0.03	0.0173205	0.0339475720222848
1024	MS-BH	HAL2	0.372 - 0.13*x + 0.0139*x^2 - 0.000283*x^3	12	1	0.25	0.22	d	8.37e-10	0.03	0.0173205	0.0339475720222854
1025	MS-BH	HAL2	0.372 - 0.13*x + 0.0139*x^2 - 0.000283*x^3	12	2	0.22	0.22	d	8.37e-10	0.03	0.0173205	0.0339475720222854
1026	MS-BH	HAL2	0.372 - 0.13*x + 0.0139*x^2 - 0.000283*x^3	12	3	0.19	0.22	d	8.37e-10	0.03	0.0173205	0.0339475720222854
1027	MS-BH	HAL2	0.372 - 0.13*x + 0.0139*x^2 - 0.000283*x^3	13	1	0.26	0.25	e	4.46e-06	0.01	0.0057735	0.0113158573407617
1028	MS-BH	HAL2	0.372 - 0.13*x + 0.0139*x^2 - 0.000283*x^3	13	2	0.25	0.25	e	4.46e-06	0.01	0.0057735	0.0113158573407617
1029	MS-BH	HAL2	0.372 - 0.13*x + 0.0139*x^2 - 0.000283*x^3	13	3	0.24	0.25	e	4.46e-06	0.01	0.0057735	0.0113158573407617
1030	MS-BH	HAL2	0.372 - 0.13*x + 0.0139*x^2 - 0.000283*x^3	14	1	0.27	0.26	d	1.56e-09	0.01	0.0057735	0.0113158573407617
1031	MS-BH	HAL2	0.372 - 0.13*x + 0.0139*x^2 - 0.000283*x^3	14	2	0.26	0.26	d	1.56e-09	0.01	0.0057735	0.0113158573407617
1032	MS-BH	HAL2	0.372 - 0.13*x + 0.0139*x^2 - 0.000283*x^3	14	3	0.25	0.26	d	1.56e-09	0.01	0.0057735	0.0113158573407617
1033	MS-BH	HAL2	0.372 - 0.13*x + 0.0139*x^2 - 0.000283*x^3	15	1	0.43	0.4	d	4.75e-05	0.03	0.0173205	0.0339475720222851
1034	MS-BH	HAL2	0.372 - 0.13*x + 0.0139*x^2 - 0.000283*x^3	15	2	0.4	0.4	d	4.75e-05	0.03	0.0173205	0.0339475720222851
1035	MS-BH	HAL2	0.372 - 0.13*x + 0.0139*x^2 - 0.000283*x^3	15	3	0.37	0.4	d	4.75e-05	0.03	0.0173205	0.0339475720222851
1036	MS-BH	HAL2	0.372 - 0.13*x + 0.0139*x^2 - 0.000283*x^3	16	1	0.59	0.56	cd	4.75e-05	0.03	0.0173205	0.0339475720222851
1037	MS-BH	HAL2	0.372 - 0.13*x + 0.0139*x^2 - 0.000283*x^3	16	2	0.56	0.56	cd	4.75e-05	0.03	0.0173205	0.0339475720222851
1038	MS-BH	HAL2	0.372 - 0.13*x + 0.0139*x^2 - 0.000283*x^3	16	3	0.53	0.56	cd	4.75e-05	0.03	0.0173205	0.0339475720222851
1039	MS-BH	HAL2	0.372 - 0.13*x + 0.0139*x^2 - 0.000283*x^3	17	1	1.03	0.78	cd	4.91e-07	0.25	0.144338	0.282896433519043
1040	MS-BH	HAL2	0.372 - 0.13*x + 0.0139*x^2 - 0.000283*x^3	17	2	0.78	0.78	cd	4.91e-07	0.25	0.144338	0.282896433519043
1041	MS-BH	HAL2	0.372 - 0.13*x + 0.0139*x^2 - 0.000283*x^3	17	3	0.53	0.78	cd	4.91e-07	0.25	0.144338	0.282896433519043
1042	MS-BH	HAL2	0.372 - 0.13*x + 0.0139*x^2 - 0.000283*x^3	18	1	1.07	0.88	bc	4.32e-07	0.19	0.109697	0.215001289474472
1043	MS-BH	HAL2	0.372 - 0.13*x + 0.0139*x^2 - 0.000283*x^3	18	2	0.88	0.88	bc	4.32e-07	0.19	0.109697	0.215001289474472
1044	MS-BH	HAL2	0.372 - 0.13*x + 0.0139*x^2 - 0.000283*x^3	18	3	0.69	0.88	bc	4.32e-07	0.19	0.109697	0.215001289474472
1045	MS-BH	HAL2	0.372 - 0.13*x + 0.0139*x^2 - 0.000283*x^3	19	1	1.53	1.14	b	1.09e-05	0.39	0.225167	0.441318436289707
1046	MS-BH	HAL2	0.372 - 0.13*x + 0.0139*x^2 - 0.000283*x^3	19	2	1.14	1.14	b	1.09e-05	0.39	0.225167	0.441318436289707
1047	MS-BH	HAL2	0.372 - 0.13*x + 0.0139*x^2 - 0.000283*x^3	19	3	0.75	1.14	b	1.09e-05	0.39	0.225167	0.441318436289707
1048	MS-BH	HAL2	0.372 - 0.13*x + 0.0139*x^2 - 0.000283*x^3	20	1	1.71	1.16	c	7.53e-06	0.55	0.317543	0.622372153741894
1049	MS-BH	HAL2	0.372 - 0.13*x + 0.0139*x^2 - 0.000283*x^3	20	2	1.16	1.16	c	7.53e-06	0.55	0.317543	0.622372153741894
1050	MS-BH	HAL2	0.372 - 0.13*x + 0.0139*x^2 - 0.000283*x^3	20	3	0.61	1.16	c	7.53e-06	0.55	0.317543	0.622372153741894
1051	MS-BH	HAL2	0.372 - 0.13*x + 0.0139*x^2 - 0.000283*x^3	21	1	1.85	1.29	c	2.96e-06	0.56	0.323316	0.633688011082656
1052	MS-BH	HAL2	0.372 - 0.13*x + 0.0139*x^2 - 0.000283*x^3	21	2	1.29	1.29	c	2.96e-06	0.56	0.323316	0.633688011082656
1053	MS-BH	HAL2	0.372 - 0.13*x + 0.0139*x^2 - 0.000283*x^3	21	3	0.73	1.29	c	2.96e-06	0.56	0.323316	0.633688011082656
1054	MS-BH	HAL2	0.372 - 0.13*x + 0.0139*x^2 - 0.000283*x^3	22	1	1.66	1.3	c	5.11e-06	0.36	0.207846	0.407370864267422
1055	MS-BH	HAL2	0.372 - 0.13*x + 0.0139*x^2 - 0.000283*x^3	22	2	1.3	1.3	c	5.11e-06	0.36	0.207846	0.407370864267422
1056	MS-BH	HAL2	0.372 - 0.13*x + 0.0139*x^2 - 0.000283*x^3	22	3	0.94	1.3	c	5.11e-06	0.36	0.207846	0.407370864267422
1057	MS-BH	HAL2	0.372 - 0.13*x + 0.0139*x^2 - 0.000283*x^3	23	1	1.54	1.31667	cd	3.78e-10	0.225019	0.129915	0.254627744596224
1058	MS-BH	HAL2	0.372 - 0.13*x + 0.0139*x^2 - 0.000283*x^3	23	2	1.32	1.31667	cd	3.78e-10	0.225019	0.129915	0.254627744596224
1059	MS-BH	HAL2	0.372 - 0.13*x + 0.0139*x^2 - 0.000283*x^3	23	3	1.09	1.31667	cd	3.78e-10	0.225019	0.129915	0.254627744596224
1060	MS-BH	HAL2	0.372 - 0.13*x + 0.0139*x^2 - 0.000283*x^3	24	1	1.38	1.31667	c	2.94e-06	0.0650641	0.0375648	0.0736255745292168
1061	MS-BH	HAL2	0.372 - 0.13*x + 0.0139*x^2 - 0.000283*x^3	24	2	1.32	1.31667	c	2.94e-06	0.0650641	0.0375648	0.0736255745292168
1062	MS-BH	HAL2	0.372 - 0.13*x + 0.0139*x^2 - 0.000283*x^3	24	3	1.25	1.31667	c	2.94e-06	0.0650641	0.0375648	0.0736255745292168
1063	MS-BH	HAL2	0.372 - 0.13*x + 0.0139*x^2 - 0.000283*x^3	25	1	1.7	1.32667	cd	1.44e-05	0.375011	0.216513	0.424357223267123
1064	MS-BH	HAL2	0.372 - 0.13*x + 0.0139*x^2 - 0.000283*x^3	25	2	1.33	1.32667	cd	1.44e-05	0.375011	0.216513	0.424357223267123
1065	MS-BH	HAL2	0.372 - 0.13*x + 0.0139*x^2 - 0.000283*x^3	25	3	0.95	1.32667	cd	1.44e-05	0.375011	0.216513	0.424357223267123
1066	MS-BH	HAL2	0.372 - 0.13*x + 0.0139*x^2 - 0.000283*x^3	26	1	1.61	1.32667	cd	1.77e-05	0.285015	0.164553	0.322518477438486
1067	MS-BH	HAL2	0.372 - 0.13*x + 0.0139*x^2 - 0.000283*x^3	26	2	1.33	1.32667	cd	1.77e-05	0.285015	0.164553	0.322518477438486
1068	MS-BH	HAL2	0.372 - 0.13*x + 0.0139*x^2 - 0.000283*x^3	26	3	1.04	1.32667	cd	1.77e-05	0.285015	0.164553	0.322518477438486
1069	MS-BH	HAL2	0.372 - 0.13*x + 0.0139*x^2 - 0.000283*x^3	27	1	1.48	1.33	bc	3.75e-05	0.15	0.0866025	0.169737860111426
1070	MS-BH	HAL2	0.372 - 0.13*x + 0.0139*x^2 - 0.000283*x^3	27	2	1.33	1.33	bc	3.75e-05	0.15	0.0866025	0.169737860111426
1071	MS-BH	HAL2	0.372 - 0.13*x + 0.0139*x^2 - 0.000283*x^3	27	3	1.18	1.33	bc	3.75e-05	0.15	0.0866025	0.169737860111426
1072	MS-BH	HAL2	0.372 - 0.13*x + 0.0139*x^2 - 0.000283*x^3	28	1	1.69	1.33667	c	5.32e-07	0.355012	0.204966	0.40172621690019
1073	MS-BH	HAL2	0.372 - 0.13*x + 0.0139*x^2 - 0.000283*x^3	28	2	1.34	1.33667	c	5.32e-07	0.355012	0.204966	0.40172621690019
1074	MS-BH	HAL2	0.372 - 0.13*x + 0.0139*x^2 - 0.000283*x^3	28	3	0.98	1.33667	c	5.32e-07	0.355012	0.204966	0.40172621690019
1075	MS-BH	HAL2	0.372 - 0.13*x + 0.0139*x^2 - 0.000283*x^3	29	1	1.51	1.34	c	1.74e-06	0.17	0.0981495	0.192369574792953
1076	MS-BH	HAL2	0.372 - 0.13*x + 0.0139*x^2 - 0.000283*x^3	29	2	1.34	1.34	c	1.74e-06	0.17	0.0981495	0.192369574792953
1077	MS-BH	HAL2	0.372 - 0.13*x + 0.0139*x^2 - 0.000283*x^3	29	3	1.17	1.34	c	1.74e-06	0.17	0.0981495	0.192369574792953
1078	MS-BH	HAL2	0.372 - 0.13*x + 0.0139*x^2 - 0.000283*x^3	30	1	1.77	1.34	de	1.75e-05	0.43	0.248261	0.486581865652754
1079	MS-BH	HAL2	0.372 - 0.13*x + 0.0139*x^2 - 0.000283*x^3	30	2	1.34	1.34	de	1.75e-05	0.43	0.248261	0.486581865652754
1080	MS-BH	HAL2	0.372 - 0.13*x + 0.0139*x^2 - 0.000283*x^3	30	3	0.91	1.34	de	1.75e-05	0.43	0.248261	0.486581865652754
1081	MSO	FIL2	#N/A	1	1	0	0	d	2.09e-07	0	0	FALSE
1082	MSO	FIL2	#N/A	1	2	0	0	d	2.09e-07	0	0	FALSE
1083	MSO	FIL2	#N/A	1	3	0	0	d	2.09e-07	0	0	FALSE
1084	MSO	FIL2	#N/A	2	1	0	0	e	1.55e-12	0	0	FALSE
1085	MSO	FIL2	#N/A	2	2	0	0	e	1.55e-12	0	0	FALSE
1086	MSO	FIL2	#N/A	2	3	0	0	e	1.55e-12	0	0	FALSE
1087	MSO	FIL2	#N/A	3	1	0.07	0.05	c	6.53e-06	0.02	0.011547	0.0226317146815234
1088	MSO	FIL2	#N/A	3	2	0.05	0.05	c	6.53e-06	0.02	0.011547	0.0226317146815234
1089	MSO	FIL2	#N/A	3	3	0.03	0.05	c	6.53e-06	0.02	0.011547	0.0226317146815234
1090	MSO	FIL2	#N/A	4	1	0.1	0.09	cd	2.3e-08	0.01	0.0057735	0.0113158573407617
1091	MSO	FIL2	#N/A	4	2	0.09	0.09	cd	2.3e-08	0.01	0.0057735	0.0113158573407617
1092	MSO	FIL2	#N/A	4	3	0.08	0.09	cd	2.3e-08	0.01	0.0057735	0.0113158573407617
1093	MSO	FIL2	#N/A	5	1	0.2	0.15	b	9.52e-05	0.05	0.0288675	0.0565792867038087
1094	MSO	FIL2	#N/A	5	2	0.15	0.15	b	9.52e-05	0.05	0.0288675	0.0565792867038087
1095	MSO	FIL2	#N/A	5	3	0.1	0.15	b	9.52e-05	0.05	0.0288675	0.0565792867038087
1096	MSO	FIL2	#N/A	6	1	0.24	0.18	c	2.89e-06	0.06	0.034641	0.0678951440445702
1097	MSO	FIL2	#N/A	6	2	0.18	0.18	c	2.89e-06	0.06	0.034641	0.0678951440445702
1098	MSO	FIL2	#N/A	6	3	0.12	0.18	c	2.89e-06	0.06	0.034641	0.0678951440445702
1099	MSO	FIL2	#N/A	7	1	0.24	0.22	cd	1.8e-12	0.02	0.011547	0.0226317146815234
1100	MSO	FIL2	#N/A	7	2	0.22	0.22	cd	1.8e-12	0.02	0.011547	0.0226317146815234
1101	MSO	FIL2	#N/A	7	3	0.2	0.22	cd	1.8e-12	0.02	0.011547	0.0226317146815234
1102	MSO	FIL2	#N/A	8	1	0.32	0.23	cd	2.23e-11	0.09	0.0519615	0.101842716066855
1103	MSO	FIL2	#N/A	8	2	0.23	0.23	cd	2.23e-11	0.09	0.0519615	0.101842716066855
1104	MSO	FIL2	#N/A	8	3	0.14	0.23	cd	2.23e-11	0.09	0.0519615	0.101842716066855
1105	MSO	FIL2	#N/A	9	1	0.55	0.42	b	8.31e-09	0.13	0.0750555	0.147106145429902
1106	MSO	FIL2	#N/A	9	2	0.42	0.42	b	8.31e-09	0.13	0.0750555	0.147106145429902
1107	MSO	FIL2	#N/A	9	3	0.29	0.42	b	8.31e-09	0.13	0.0750555	0.147106145429902
1108	MSO	FIL2	#N/A	10	1	0.53	0.49	def	2.41e-15	0.04	0.023094	0.0452634293630469
1109	MSO	FIL2	#N/A	10	2	0.49	0.49	def	2.41e-15	0.04	0.023094	0.0452634293630469
1110	MSO	FIL2	#N/A	10	3	0.45	0.49	def	2.41e-15	0.04	0.023094	0.0452634293630469
1111	MSO	FIL2	#N/A	11	1	0.87	0.61	cd	7.12e-09	0.26	0.150111	0.294212290859805
1112	MSO	FIL2	#N/A	11	2	0.61	0.61	cd	7.12e-09	0.26	0.150111	0.294212290859805
1113	MSO	FIL2	#N/A	11	3	0.35	0.61	cd	7.12e-09	0.26	0.150111	0.294212290859805
1114	MSO	FIL2	#N/A	12	1	0.83	0.65	bc	1.6e-05	0.18	0.103923	0.203685432133711
1115	MSO	FIL2	#N/A	12	2	0.65	0.65	bc	1.6e-05	0.18	0.103923	0.203685432133711
1116	MSO	FIL2	#N/A	12	3	0.47	0.65	bc	1.6e-05	0.18	0.103923	0.203685432133711
1117	MSO	FIL2	#N/A	13	1	1.01	0.79	cd	4.62e-10	0.22	0.127017	0.248948861496758
1118	MSO	FIL2	#N/A	13	2	0.79	0.79	cd	4.62e-10	0.22	0.127017	0.248948861496758
1119	MSO	FIL2	#N/A	13	3	0.57	0.79	cd	4.62e-10	0.22	0.127017	0.248948861496758
1120	MSO	FIL2	#N/A	14	1	1.15	0.82	c	5.36e-06	0.33	0.190526	0.373423292245136
1121	MSO	FIL2	#N/A	14	2	0.82	0.82	c	5.36e-06	0.33	0.190526	0.373423292245136
1122	MSO	FIL2	#N/A	14	3	0.49	0.82	c	5.36e-06	0.33	0.190526	0.373423292245136
1123	MSO	FIL2	#N/A	15	1	1.23	0.95	bc	3.36e-10	0.28	0.161658	0.316844005541328
1124	MSO	FIL2	#N/A	15	2	0.95	0.95	bc	3.36e-10	0.28	0.161658	0.316844005541328
1125	MSO	FIL2	#N/A	15	3	0.67	0.95	bc	3.36e-10	0.28	0.161658	0.316844005541328
1126	MSO	FIL2	#N/A	16	1	1.78	1.5	ab	4.8e-06	0.28	0.161658	0.316844005541328
1127	MSO	FIL2	#N/A	16	2	1.5	1.5	ab	4.8e-06	0.28	0.161658	0.316844005541328
1128	MSO	FIL2	#N/A	16	3	1.22	1.5	ab	4.8e-06	0.28	0.161658	0.316844005541328
1129	MSO	FIL2	#N/A	17	1	1.75	1.56	bc	2.33e-08	0.19	0.109697	0.215001289474473
1130	MSO	FIL2	#N/A	17	2	1.56	1.56	bc	2.33e-08	0.19	0.109697	0.215001289474473
1131	MSO	FIL2	#N/A	17	3	1.37	1.56	bc	2.33e-08	0.19	0.109697	0.215001289474473
1132	MSO	FIL2	#N/A	18	1	1.97	1.57	bcd	5.12e-07	0.4	0.23094	0.452634293630469
1133	MSO	FIL2	#N/A	18	2	1.57	1.57	bcd	5.12e-07	0.4	0.23094	0.452634293630469
1134	MSO	FIL2	#N/A	18	3	1.17	1.57	bcd	5.12e-07	0.4	0.23094	0.452634293630469
1135	MSO	FIL2	#N/A	19	1	2.36	1.58	bcd	3.14e-06	0.78	0.450333	0.882636872579413
1136	MSO	FIL2	#N/A	19	2	1.58	1.58	bcd	3.14e-06	0.78	0.450333	0.882636872579413
1137	MSO	FIL2	#N/A	19	3	0.8	1.58	bcd	3.14e-06	0.78	0.450333	0.882636872579413
1138	MSO	FIL2	#N/A	20	1	1.74	1.58667	cd	3.3e-07	0.155027	0.0895048	0.175426205115822
1139	MSO	FIL2	#N/A	20	2	1.59	1.58667	cd	3.3e-07	0.155027	0.0895048	0.175426205115822
1140	MSO	FIL2	#N/A	20	3	1.43	1.58667	cd	3.3e-07	0.155027	0.0895048	0.175426205115822
1141	MSO	FIL2	#N/A	21	1	2.2	1.58667	bcd	8.15e-06	0.615007	0.355074	0.695932892984632
1142	MSO	FIL2	#N/A	21	2	1.59	1.58667	bcd	8.15e-06	0.615007	0.355074	0.695932892984632
1143	MSO	FIL2	#N/A	21	3	0.97	1.58667	bcd	8.15e-06	0.615007	0.355074	0.695932892984632
1144	MSO	FIL2	#N/A	22	1	1.79	1.59333	bcd	1.86e-05	0.195021	0.112596	0.220683396002609
1145	MSO	FIL2	#N/A	22	2	1.59	1.59333	bcd	1.86e-05	0.195021	0.112596	0.220683396002609
1146	MSO	FIL2	#N/A	22	3	1.4	1.59333	bcd	1.86e-05	0.195021	0.112596	0.220683396002609
1147	MSO	FIL2	#N/A	23	1	1.87	1.6	cd	6.14e-09	0.27	0.155885	0.305528148200565
1148	MSO	FIL2	#N/A	23	2	1.6	1.6	cd	6.14e-09	0.27	0.155885	0.305528148200565
1149	MSO	FIL2	#N/A	23	3	1.33	1.6	cd	6.14e-09	0.27	0.155885	0.305528148200565
1150	MSO	FIL2	#N/A	24	1	2.05	1.61667	abc	0.00015166	0.43501	0.251153	0.492250633147616
1151	MSO	FIL2	#N/A	24	2	1.62	1.61667	abc	0.00015166	0.43501	0.251153	0.492250633147616
1152	MSO	FIL2	#N/A	24	3	1.18	1.61667	abc	0.00015166	0.43501	0.251153	0.492250633147616
1153	MSO	FIL2	#N/A	25	1	2.4	1.61667	bcd	1.13e-06	0.785005	0.453223	0.888300807523194
1154	MSO	FIL2	#N/A	25	2	1.62	1.61667	bcd	1.13e-06	0.785005	0.453223	0.888300807523194
1155	MSO	FIL2	#N/A	25	3	0.83	1.61667	bcd	1.13e-06	0.785005	0.453223	0.888300807523194
1156	MSO	FIL2	#N/A	26	1	1.95	1.61667	cde	1.3e-07	0.335012	0.19342	0.379095295103678
1157	MSO	FIL2	#N/A	26	2	1.62	1.61667	cde	1.3e-07	0.335012	0.19342	0.379095295103678
1158	MSO	FIL2	#N/A	26	3	1.28	1.61667	cde	1.3e-07	0.335012	0.19342	0.379095295103678
1159	MSO	FIL2	#N/A	27	1	1.72	1.62	bcd	5.65e-06	0.1	0.057735	0.113158573407617
1160	MSO	FIL2	#N/A	27	2	1.62	1.62	bcd	5.65e-06	0.1	0.057735	0.113158573407617
1161	MSO	FIL2	#N/A	27	3	1.52	1.62	bcd	5.65e-06	0.1	0.057735	0.113158573407617
1162	MSO	FIL2	#N/A	28	1	1.79	1.62333	cd	4.53e-08	0.165025	0.0952774	0.186740219333559
1163	MSO	FIL2	#N/A	28	2	1.62	1.62333	cd	4.53e-08	0.165025	0.0952774	0.186740219333559
1164	MSO	FIL2	#N/A	28	3	1.46	1.62333	cd	4.53e-08	0.165025	0.0952774	0.186740219333559
1165	MSO	FIL2	#N/A	29	1	2.16	1.62333	bcd	1.22e-05	0.535008	0.308887	0.605407180639613
1166	MSO	FIL2	#N/A	29	2	1.62	1.62333	bcd	1.22e-05	0.535008	0.308887	0.605407180639613
1167	MSO	FIL2	#N/A	29	3	1.09	1.62333	bcd	1.22e-05	0.535008	0.308887	0.605407180639613
1168	MSO	FIL2	#N/A	30	1	2.43	1.62333	bcd	3.65e-06	0.805005	0.46477	0.910932372981504
1169	MSO	FIL2	#N/A	30	2	1.62	1.62333	bcd	3.65e-06	0.805005	0.46477	0.910932372981504
1170	MSO	FIL2	#N/A	30	3	0.82	1.62333	bcd	3.65e-06	0.805005	0.46477	0.910932372981504
1171	MSO	HAL2	#N/A	1	1	0.07	0.05	c	0.000639115	0.02	0.011547	0.0226317146815234
1172	MSO	HAL2	#N/A	1	2	0.05	0.05	c	0.000639115	0.02	0.011547	0.0226317146815234
1173	MSO	HAL2	#N/A	1	3	0.03	0.05	c	0.000639115	0.02	0.011547	0.0226317146815234
1174	MSO	HAL2	#N/A	2	1	0.1	0.09	b	2.67e-07	0.01	0.0057735	0.0113158573407617
1175	MSO	HAL2	#N/A	2	2	0.09	0.09	b	2.67e-07	0.01	0.0057735	0.0113158573407617
1176	MSO	HAL2	#N/A	2	3	0.08	0.09	b	2.67e-07	0.01	0.0057735	0.0113158573407617
1177	MSO	HAL2	#N/A	3	1	0.14	0.12	b	0.000505941	0.02	0.011547	0.0226317146815236
1178	MSO	HAL2	#N/A	3	2	0.12	0.12	b	0.000505941	0.02	0.011547	0.0226317146815236
1179	MSO	HAL2	#N/A	3	3	0.1	0.12	b	0.000505941	0.02	0.011547	0.0226317146815236
1180	MSO	HAL2	#N/A	4	1	0.2	0.14	b	7.22e-06	0.06	0.034641	0.0678951440445703
1181	MSO	HAL2	#N/A	4	2	0.14	0.14	b	7.22e-06	0.06	0.034641	0.0678951440445703
1182	MSO	HAL2	#N/A	4	3	0.08	0.14	b	7.22e-06	0.06	0.034641	0.0678951440445703
1183	MSO	HAL2	#N/A	5	1	0.23	0.18	b	6.4e-05	0.05	0.0288675	0.0565792867038085
1184	MSO	HAL2	#N/A	5	2	0.18	0.18	b	6.4e-05	0.05	0.0288675	0.0565792867038085
1185	MSO	HAL2	#N/A	5	3	0.13	0.18	b	6.4e-05	0.05	0.0288675	0.0565792867038085
1186	MSO	HAL2	#N/A	6	1	0.36	0.26	cd	1.25e-07	0.1	0.057735	0.113158573407617
1187	MSO	HAL2	#N/A	6	2	0.26	0.26	cd	1.25e-07	0.1	0.057735	0.113158573407617
1188	MSO	HAL2	#N/A	6	3	0.16	0.26	cd	1.25e-07	0.1	0.057735	0.113158573407617
1189	MSO	HAL2	#N/A	7	1	0.54	0.39	cde	2.01e-08	0.15	0.0866025	0.169737860111426
1190	MSO	HAL2	#N/A	7	2	0.39	0.39	cde	2.01e-08	0.15	0.0866025	0.169737860111426
1191	MSO	HAL2	#N/A	7	3	0.24	0.39	cde	2.01e-08	0.15	0.0866025	0.169737860111426
1192	MSO	HAL2	#N/A	8	1	0.63	0.45	c	1.45e-11	0.18	0.103923	0.203685432133711
1193	MSO	HAL2	#N/A	8	2	0.45	0.45	c	1.45e-11	0.18	0.103923	0.203685432133711
1194	MSO	HAL2	#N/A	8	3	0.27	0.45	c	1.45e-11	0.18	0.103923	0.203685432133711
1195	MSO	HAL2	#N/A	9	1	0.65	0.59	c	5.74e-10	0.06	0.034641	0.0678951440445703
1196	MSO	HAL2	#N/A	9	2	0.59	0.59	c	5.74e-10	0.06	0.034641	0.0678951440445703
1197	MSO	HAL2	#N/A	9	3	0.53	0.59	c	5.74e-10	0.06	0.034641	0.0678951440445703
1198	MSO	HAL2	#N/A	10	1	0.93	0.71	bcde	2.35e-06	0.22	0.127017	0.248948861496758
1199	MSO	HAL2	#N/A	10	2	0.71	0.71	bcde	2.35e-06	0.22	0.127017	0.248948861496758
1200	MSO	HAL2	#N/A	10	3	0.49	0.71	bcde	2.35e-06	0.22	0.127017	0.248948861496758
1201	MSO	HAL2	#N/A	11	1	1.22	0.86	bc	5.32e-06	0.36	0.207846	0.407370864267421
1202	MSO	HAL2	#N/A	11	2	0.86	0.86	bc	5.32e-06	0.36	0.207846	0.407370864267421
1203	MSO	HAL2	#N/A	11	3	0.5	0.86	bc	5.32e-06	0.36	0.207846	0.407370864267421
1204	MSO	HAL2	#N/A	12	1	1.27	1.1	cd	8.37e-10	0.17	0.0981495	0.192369574792948
1205	MSO	HAL2	#N/A	12	2	1.1	1.1	cd	8.37e-10	0.17	0.0981495	0.192369574792948
1206	MSO	HAL2	#N/A	12	3	0.93	1.1	cd	8.37e-10	0.17	0.0981495	0.192369574792948
1207	MSO	HAL2	#N/A	13	1	2.11	1.5	bcde	4.46e-06	0.61	0.352184	0.690267297786464
1208	MSO	HAL2	#N/A	13	2	1.5	1.5	bcde	4.46e-06	0.61	0.352184	0.690267297786464
1209	MSO	HAL2	#N/A	13	3	0.89	1.5	bcde	4.46e-06	0.61	0.352184	0.690267297786464
1210	MSO	HAL2	#N/A	14	1	1.72	1.7	bc	1.56e-09	0.02	0.011547	0.0226317146815234
1211	MSO	HAL2	#N/A	14	2	1.7	1.7	bc	1.56e-09	0.02	0.011547	0.0226317146815234
1212	MSO	HAL2	#N/A	14	3	1.68	1.7	bc	1.56e-09	0.02	0.011547	0.0226317146815234
1213	MSO	HAL2	#N/A	15	1	2.68	2.00333	abcd	4.75e-05	0.675006	0.389715	0.763827355566601
1214	MSO	HAL2	#N/A	15	2	2	2.00333	abcd	4.75e-05	0.675006	0.389715	0.763827355566601
1215	MSO	HAL2	#N/A	15	3	1.33	2.00333	abcd	4.75e-05	0.675006	0.389715	0.763827355566601
1216	MSO	HAL2	#N/A	16	1	2.7	2.00667	abcd	4.75e-05	0.695006	0.401262	0.786458869240815
1217	MSO	HAL2	#N/A	16	2	2.01	2.00667	abcd	4.75e-05	0.695006	0.401262	0.786458869240815
1218	MSO	HAL2	#N/A	16	3	1.31	2.00667	abcd	4.75e-05	0.695006	0.401262	0.786458869240815
1219	MSO	HAL2	#N/A	17	1	2.88	2.01	bcd	4.91e-07	0.87	0.502295	0.984479588646269
1220	MSO	HAL2	#N/A	17	2	2.01	2.01	bcd	4.91e-07	0.87	0.502295	0.984479588646269
1221	MSO	HAL2	#N/A	17	3	1.14	2.01	bcd	4.91e-07	0.87	0.502295	0.984479588646269
1222	MSO	HAL2	#N/A	18	1	2.63	2.02	abc	4.32e-07	0.61	0.352184	0.690267297786463
1223	MSO	HAL2	#N/A	18	2	2.02	2.02	abc	4.32e-07	0.61	0.352184	0.690267297786463
1224	MSO	HAL2	#N/A	18	3	1.41	2.02	abc	4.32e-07	0.61	0.352184	0.690267297786463
1225	MSO	HAL2	#N/A	19	1	2.99	2.02	ab	1.09e-05	0.97	0.56003	1.09763816205389
1226	MSO	HAL2	#N/A	19	2	2.02	2.02	ab	1.09e-05	0.97	0.56003	1.09763816205389
1227	MSO	HAL2	#N/A	19	3	1.05	2.02	ab	1.09e-05	0.97	0.56003	1.09763816205389
1228	MSO	HAL2	#N/A	20	1	2.24	2.02	bc	7.53e-06	0.22	0.127017	0.248948861496758
1229	MSO	HAL2	#N/A	20	2	2.02	2.02	bc	7.53e-06	0.22	0.127017	0.248948861496758
1230	MSO	HAL2	#N/A	20	3	1.8	2.02	bc	7.53e-06	0.22	0.127017	0.248948861496758
1231	MSO	HAL2	#N/A	21	1	2.39	2.03	bc	2.96e-06	0.36	0.207846	0.407370864267422
1232	MSO	HAL2	#N/A	21	2	2.03	2.03	bc	2.96e-06	0.36	0.207846	0.407370864267422
1233	MSO	HAL2	#N/A	21	3	1.67	2.03	bc	2.96e-06	0.36	0.207846	0.407370864267422
1234	MSO	HAL2	#N/A	22	1	2.96	2.03	bc	5.11e-06	0.93	0.536936	1.05237473269084
1235	MSO	HAL2	#N/A	22	2	2.03	2.03	bc	5.11e-06	0.93	0.536936	1.05237473269084
1236	MSO	HAL2	#N/A	22	3	1.1	2.03	bc	5.11e-06	0.93	0.536936	1.05237473269084
1237	MSO	HAL2	#N/A	23	1	2.45	2.04	c	3.78e-10	0.41	0.236714	0.463950150971231
1238	MSO	HAL2	#N/A	23	2	2.04	2.04	c	3.78e-10	0.41	0.236714	0.463950150971231
1239	MSO	HAL2	#N/A	23	3	1.63	2.04	c	3.78e-10	0.41	0.236714	0.463950150971231
1240	MSO	HAL2	#N/A	24	1	2.52	2.04	bc	2.94e-06	0.48	0.277128	0.54316115235656
1241	MSO	HAL2	#N/A	24	2	2.04	2.04	bc	2.94e-06	0.48	0.277128	0.54316115235656
1242	MSO	HAL2	#N/A	24	3	1.56	2.04	bc	2.94e-06	0.48	0.277128	0.54316115235656
1243	MSO	HAL2	#N/A	25	1	3.04	2.04	bcd	1.44e-05	1	0.57735	1.13158573407617
1244	MSO	HAL2	#N/A	25	2	2.04	2.04	bcd	1.44e-05	1	0.57735	1.13158573407617
1245	MSO	HAL2	#N/A	25	3	1.04	2.04	bcd	1.44e-05	1	0.57735	1.13158573407617
1246	MSO	HAL2	#N/A	26	1	2.6	2.05	bcd	1.77e-05	0.55	0.317543	0.622372153741894
1247	MSO	HAL2	#N/A	26	2	2.05	2.05	bcd	1.77e-05	0.55	0.317543	0.622372153741894
1248	MSO	HAL2	#N/A	26	3	1.5	2.05	bcd	1.77e-05	0.55	0.317543	0.622372153741894
1249	MSO	HAL2	#N/A	27	1	2.52	2.05	abc	3.75e-05	0.47	0.271355	0.531845295015801
1250	MSO	HAL2	#N/A	27	2	2.05	2.05	abc	3.75e-05	0.47	0.271355	0.531845295015801
1251	MSO	HAL2	#N/A	27	3	1.58	2.05	abc	3.75e-05	0.47	0.271355	0.531845295015801
1252	MSO	HAL2	#N/A	28	1	2.94	2.05	bc	5.32e-07	0.89	0.513842	1.00711130332779
1253	MSO	HAL2	#N/A	28	2	2.05	2.05	bc	5.32e-07	0.89	0.513842	1.00711130332779
1254	MSO	HAL2	#N/A	28	3	1.16	2.05	bc	5.32e-07	0.89	0.513842	1.00711130332779
1255	MSO	HAL2	#N/A	29	1	2.29	2.06	bc	1.74e-06	0.23	0.132791	0.260264718837519
1256	MSO	HAL2	#N/A	29	2	2.06	2.06	bc	1.74e-06	0.23	0.132791	0.260264718837519
1257	MSO	HAL2	#N/A	29	3	1.83	2.06	bc	1.74e-06	0.23	0.132791	0.260264718837519
1258	MSO	HAL2	#N/A	30	1	2.2	2.07	bcde	1.75e-05	0.13	0.0750555	0.147106145429902
1259	MSO	HAL2	#N/A	30	2	2.07	2.07	bcde	1.75e-05	0.13	0.0750555	0.147106145429902
1260	MSO	HAL2	#N/A	30	3	1.94	2.07	bcde	1.75e-05	0.13	0.0750555	0.147106145429902
1261	MS-OG	FIL2	#N/A	1	1	0.13	0.1	bc	2.09e-07	0.03	0.0173205	0.0339475720222851
1262	MS-OG	FIL2	#N/A	1	2	0.1	0.1	bc	2.09e-07	0.03	0.0173205	0.0339475720222851
1263	MS-OG	FIL2	#N/A	1	3	0.07	0.1	bc	2.09e-07	0.03	0.0173205	0.0339475720222851
1264	MS-OG	FIL2	#N/A	2	1	0.19	0.15	bc	1.55e-12	0.04	0.023094	0.0452634293630469
1265	MS-OG	FIL2	#N/A	2	2	0.15	0.15	bc	1.55e-12	0.04	0.023094	0.0452634293630469
1266	MS-OG	FIL2	#N/A	2	3	0.11	0.15	bc	1.55e-12	0.04	0.023094	0.0452634293630469
1267	MS-OG	FIL2	#N/A	3	1	0.25	0.19	bc	6.53e-06	0.06	0.034641	0.0678951440445702
1268	MS-OG	FIL2	#N/A	3	2	0.19	0.19	bc	6.53e-06	0.06	0.034641	0.0678951440445702
1269	MS-OG	FIL2	#N/A	3	3	0.13	0.19	bc	6.53e-06	0.06	0.034641	0.0678951440445702
1270	MS-OG	FIL2	#N/A	4	1	0.34	0.25	bc	2.3e-08	0.09	0.0519615	0.101842716066855
1271	MS-OG	FIL2	#N/A	4	2	0.25	0.25	bc	2.3e-08	0.09	0.0519615	0.101842716066855
1272	MS-OG	FIL2	#N/A	4	3	0.16	0.25	bc	2.3e-08	0.09	0.0519615	0.101842716066855
1273	MS-OG	FIL2	#N/A	5	1	0.62	0.5	ab	9.52e-05	0.12	0.069282	0.135790288089141
1274	MS-OG	FIL2	#N/A	5	2	0.5	0.5	ab	9.52e-05	0.12	0.069282	0.135790288089141
1275	MS-OG	FIL2	#N/A	5	3	0.38	0.5	ab	9.52e-05	0.12	0.069282	0.135790288089141
1276	MS-OG	FIL2	#N/A	6	1	1.17	0.9	ab	2.89e-06	0.27	0.155885	0.305528148200567
1277	MS-OG	FIL2	#N/A	6	2	0.9	0.9	ab	2.89e-06	0.27	0.155885	0.305528148200567
1278	MS-OG	FIL2	#N/A	6	3	0.63	0.9	ab	2.89e-06	0.27	0.155885	0.305528148200567
1279	MS-OG	FIL2	#N/A	7	1	1.3	1.15	b	1.8e-12	0.15	0.0866025	0.169737860111425
1280	MS-OG	FIL2	#N/A	7	2	1.15	1.15	b	1.8e-12	0.15	0.0866025	0.169737860111425
1281	MS-OG	FIL2	#N/A	7	3	1	1.15	b	1.8e-12	0.15	0.0866025	0.169737860111425
1282	MS-OG	FIL2	#N/A	8	1	1.26	1.24	b	2.23e-11	0.02	0.011547	0.0226317146815234
1283	MS-OG	FIL2	#N/A	8	2	1.24	1.24	b	2.23e-11	0.02	0.011547	0.0226317146815234
1284	MS-OG	FIL2	#N/A	8	3	1.22	1.24	b	2.23e-11	0.02	0.011547	0.0226317146815234
1285	MS-OG	FIL2	#N/A	9	1	2.05	1.68	a	8.31e-09	0.37	0.21362	0.418686721608186
1286	MS-OG	FIL2	#N/A	9	2	1.68	1.68	a	8.31e-09	0.37	0.21362	0.418686721608186
1287	MS-OG	FIL2	#N/A	9	3	1.31	1.68	a	8.31e-09	0.37	0.21362	0.418686721608186
1288	MS-OG	FIL2	#N/A	10	1	2.08	1.88	b	2.41e-15	0.2	0.11547	0.226317146815234
1289	MS-OG	FIL2	#N/A	10	2	1.88	1.88	b	2.41e-15	0.2	0.11547	0.226317146815234
1290	MS-OG	FIL2	#N/A	10	3	1.68	1.88	b	2.41e-15	0.2	0.11547	0.226317146815234
1291	MS-OG	FIL2	#N/A	11	1	2.12	1.99	ab	7.12e-09	0.13	0.0750555	0.147106145429902
1292	MS-OG	FIL2	#N/A	11	2	1.99	1.99	ab	7.12e-09	0.13	0.0750555	0.147106145429902
1293	MS-OG	FIL2	#N/A	11	3	1.86	1.99	ab	7.12e-09	0.13	0.0750555	0.147106145429902
1294	MS-OG	FIL2	#N/A	12	1	2.73	2.12	ab	1.6e-05	0.61	0.352184	0.690267297786466
1295	MS-OG	FIL2	#N/A	12	2	2.12	2.12	ab	1.6e-05	0.61	0.352184	0.690267297786466
1296	MS-OG	FIL2	#N/A	12	3	1.51	2.12	ab	1.6e-05	0.61	0.352184	0.690267297786466
1297	MS-OG	FIL2	#N/A	13	1	2.96	2.38	ab	4.62e-10	0.58	0.334863	0.656319725764179
1298	MS-OG	FIL2	#N/A	13	2	2.38	2.38	ab	4.62e-10	0.58	0.334863	0.656319725764179
1299	MS-OG	FIL2	#N/A	13	3	1.8	2.38	ab	4.62e-10	0.58	0.334863	0.656319725764179
1300	MS-OG	FIL2	#N/A	14	1	3.78	2.59	a	5.36e-06	1.19	0.687047	1.34658702355064
1301	MS-OG	FIL2	#N/A	14	2	2.59	2.59	a	5.36e-06	1.19	0.687047	1.34658702355064
1302	MS-OG	FIL2	#N/A	14	3	1.4	2.59	a	5.36e-06	1.19	0.687047	1.34658702355064
1303	MS-OG	FIL2	#N/A	15	1	3.36	2.69	a	3.36e-10	0.67	0.386825	0.758162441831032
1304	MS-OG	FIL2	#N/A	15	2	2.69	2.69	a	3.36e-10	0.67	0.386825	0.758162441831032
1305	MS-OG	FIL2	#N/A	15	3	2.02	2.69	a	3.36e-10	0.67	0.386825	0.758162441831032
1306	MS-OG	FIL2	#N/A	16	1	3.67	2.89	a	4.8e-06	0.78	0.450333	0.882636872579415
1307	MS-OG	FIL2	#N/A	16	2	2.89	2.89	a	4.8e-06	0.78	0.450333	0.882636872579415
1308	MS-OG	FIL2	#N/A	16	3	2.11	2.89	a	4.8e-06	0.78	0.450333	0.882636872579415
1309	MS-OG	FIL2	#N/A	17	1	3.33	3.05	a	2.33e-08	0.28	0.161658	0.316844005541328
1310	MS-OG	FIL2	#N/A	17	2	3.05	3.05	a	2.33e-08	0.28	0.161658	0.316844005541328
1311	MS-OG	FIL2	#N/A	17	3	2.77	3.05	a	2.33e-08	0.28	0.161658	0.316844005541328
1312	MS-OG	FIL2	#N/A	18	1	4.04	3.25	a	5.12e-07	0.79	0.456107	0.893952729920174
1313	MS-OG	FIL2	#N/A	18	2	3.25	3.25	a	5.12e-07	0.79	0.456107	0.893952729920174
1314	MS-OG	FIL2	#N/A	18	3	2.46	3.25	a	5.12e-07	0.79	0.456107	0.893952729920174
1315	MS-OG	FIL2	#N/A	19	1	4.38	3.35	a	3.14e-06	1.03	0.594671	1.16553330609845
1316	MS-OG	FIL2	#N/A	19	2	3.35	3.35	a	3.14e-06	1.03	0.594671	1.16553330609845
1317	MS-OG	FIL2	#N/A	19	3	2.32	3.35	a	3.14e-06	1.03	0.594671	1.16553330609845
1318	MS-OG	FIL2	#N/A	20	1	4.84	3.49	a	3.3e-07	1.35	0.779423	1.52764074100283
1319	MS-OG	FIL2	#N/A	20	2	3.49	3.49	a	3.3e-07	1.35	0.779423	1.52764074100283
1320	MS-OG	FIL2	#N/A	20	3	2.14	3.49	a	3.3e-07	1.35	0.779423	1.52764074100283
1321	MS-OG	FIL2	#N/A	21	1	3.99	3.59	a	8.15e-06	0.4	0.23094	0.452634293630469
1322	MS-OG	FIL2	#N/A	21	2	3.59	3.59	a	8.15e-06	0.4	0.23094	0.452634293630469
1323	MS-OG	FIL2	#N/A	21	3	3.19	3.59	a	8.15e-06	0.4	0.23094	0.452634293630469
1324	MS-OG	FIL2	#N/A	22	1	5.32	3.68	a	1.86e-05	1.64	0.946854	1.85580060388492
1325	MS-OG	FIL2	#N/A	22	2	3.68	3.68	a	1.86e-05	1.64	0.946854	1.85580060388492
1326	MS-OG	FIL2	#N/A	22	3	2.04	3.68	a	1.86e-05	1.64	0.946854	1.85580060388492
1327	MS-OG	FIL2	#N/A	23	1	4.14	3.72	a	6.14e-09	0.42	0.242487	0.475266008311992
1328	MS-OG	FIL2	#N/A	23	2	3.72	3.72	a	6.14e-09	0.42	0.242487	0.475266008311992
1329	MS-OG	FIL2	#N/A	23	3	3.3	3.72	a	6.14e-09	0.42	0.242487	0.475266008311992
1330	MS-OG	FIL2	#N/A	24	1	5.58	3.75	a	0.00015166	1.83	1.05655	2.07080189335939
1331	MS-OG	FIL2	#N/A	24	2	3.75	3.75	a	0.00015166	1.83	1.05655	2.07080189335939
1332	MS-OG	FIL2	#N/A	24	3	1.92	3.75	a	0.00015166	1.83	1.05655	2.07080189335939
1333	MS-OG	FIL2	#N/A	25	1	3.93	3.79	a	1.13e-06	0.14	0.080829	0.158422002770664
1334	MS-OG	FIL2	#N/A	25	2	3.79	3.79	a	1.13e-06	0.14	0.080829	0.158422002770664
1335	MS-OG	FIL2	#N/A	25	3	3.65	3.79	a	1.13e-06	0.14	0.080829	0.158422002770664
1336	MS-OG	FIL2	#N/A	26	1	4.85	3.8	a	1.3e-07	1.05	0.606218	1.18816502077998
1337	MS-OG	FIL2	#N/A	26	2	3.8	3.8	a	1.3e-07	1.05	0.606218	1.18816502077998
1338	MS-OG	FIL2	#N/A	26	3	2.75	3.8	a	1.3e-07	1.05	0.606218	1.18816502077998
1339	MS-OG	FIL2	#N/A	27	1	5.66	3.81	a	5.65e-06	1.85	1.0681	2.09343360804092
1340	MS-OG	FIL2	#N/A	27	2	3.81	3.81	a	5.65e-06	1.85	1.0681	2.09343360804092
1341	MS-OG	FIL2	#N/A	27	3	1.96	3.81	a	5.65e-06	1.85	1.0681	2.09343360804092
1342	MS-OG	FIL2	#N/A	28	1	4.78	3.82	a	4.53e-08	0.96	0.554256	1.08632230471313
1343	MS-OG	FIL2	#N/A	28	2	3.82	3.82	a	4.53e-08	0.96	0.554256	1.08632230471313
1344	MS-OG	FIL2	#N/A	28	3	2.86	3.82	a	4.53e-08	0.96	0.554256	1.08632230471313
1345	MS-OG	FIL2	#N/A	29	1	4.3	3.84	a	1.22e-05	0.46	0.265581	0.520529437675039
1346	MS-OG	FIL2	#N/A	29	2	3.84	3.84	a	1.22e-05	0.46	0.265581	0.520529437675039
1347	MS-OG	FIL2	#N/A	29	3	3.38	3.84	a	1.22e-05	0.46	0.265581	0.520529437675039
1348	MS-OG	FIL2	#N/A	30	1	4.54	3.84	a	3.65e-06	0.7	0.404145	0.792110013853322
1349	MS-OG	FIL2	#N/A	30	2	3.84	3.84	a	3.65e-06	0.7	0.404145	0.792110013853322
1350	MS-OG	FIL2	#N/A	30	3	3.14	3.84	a	3.65e-06	0.7	0.404145	0.792110013853322
1351	MS-OG	HAL2	#N/A	1	1	0.2	0.15	abc	0.000639115	0.05	0.0288675	0.0565792867038087
1352	MS-OG	HAL2	#N/A	1	2	0.15	0.15	abc	0.000639115	0.05	0.0288675	0.0565792867038087
1353	MS-OG	HAL2	#N/A	1	3	0.1	0.15	abc	0.000639115	0.05	0.0288675	0.0565792867038087
1354	MS-OG	HAL2	#N/A	2	1	0.25	0.19	b	2.67e-07	0.06	0.034641	0.0678951440445702
1355	MS-OG	HAL2	#N/A	2	2	0.19	0.19	b	2.67e-07	0.06	0.034641	0.0678951440445702
1356	MS-OG	HAL2	#N/A	2	3	0.13	0.19	b	2.67e-07	0.06	0.034641	0.0678951440445702
1357	MS-OG	HAL2	#N/A	3	1	0.27	0.22	b	0.000505941	0.05	0.0288675	0.0565792867038084
1358	MS-OG	HAL2	#N/A	3	2	0.22	0.22	b	0.000505941	0.05	0.0288675	0.0565792867038084
1359	MS-OG	HAL2	#N/A	3	3	0.17	0.22	b	0.000505941	0.05	0.0288675	0.0565792867038084
1360	MS-OG	HAL2	#N/A	4	1	0.3	0.29	b	7.22e-06	0.01	0.0057735	0.0113158573407617
1361	MS-OG	HAL2	#N/A	4	2	0.29	0.29	b	7.22e-06	0.01	0.0057735	0.0113158573407617
1362	MS-OG	HAL2	#N/A	4	3	0.28	0.29	b	7.22e-06	0.01	0.0057735	0.0113158573407617
1363	MS-OG	HAL2	#N/A	5	1	0.5	0.49	b	6.4e-05	0.01	0.0057735	0.0113158573407617
1364	MS-OG	HAL2	#N/A	5	2	0.49	0.49	b	6.4e-05	0.01	0.0057735	0.0113158573407617
1365	MS-OG	HAL2	#N/A	5	3	0.48	0.49	b	6.4e-05	0.01	0.0057735	0.0113158573407617
1366	MS-OG	HAL2	#N/A	6	1	0.83	0.69	bcd	1.25e-07	0.14	0.080829	0.158422002770663
1367	MS-OG	HAL2	#N/A	6	2	0.69	0.69	bcd	1.25e-07	0.14	0.080829	0.158422002770663
1368	MS-OG	HAL2	#N/A	6	3	0.55	0.69	bcd	1.25e-07	0.14	0.080829	0.158422002770663
1369	MS-OG	HAL2	#N/A	7	1	1.18	0.99	bc	2.01e-08	0.19	0.109697	0.215001289474473
1370	MS-OG	HAL2	#N/A	7	2	0.99	0.99	bc	2.01e-08	0.19	0.109697	0.215001289474473
1371	MS-OG	HAL2	#N/A	7	3	0.8	0.99	bc	2.01e-08	0.19	0.109697	0.215001289474473
1372	MS-OG	HAL2	#N/A	8	1	1.24	1.21	b	1.45e-11	0.03	0.0173205	0.0339475720222852
1373	MS-OG	HAL2	#N/A	8	2	1.21	1.21	b	1.45e-11	0.03	0.0173205	0.0339475720222852
1374	MS-OG	HAL2	#N/A	8	3	1.18	1.21	b	1.45e-11	0.03	0.0173205	0.0339475720222852
1375	MS-OG	HAL2	#N/A	9	1	1.79	1.59	b	5.74e-10	0.2	0.11547	0.226317146815237
1376	MS-OG	HAL2	#N/A	9	2	1.59	1.59	b	5.74e-10	0.2	0.11547	0.226317146815237
1377	MS-OG	HAL2	#N/A	9	3	1.39	1.59	b	5.74e-10	0.2	0.11547	0.226317146815237
1378	MS-OG	HAL2	#N/A	10	1	2.28	1.88	abc	2.35e-06	0.4	0.23094	0.452634293630466
1379	MS-OG	HAL2	#N/A	10	2	1.88	1.88	abc	2.35e-06	0.4	0.23094	0.452634293630466
1380	MS-OG	HAL2	#N/A	10	3	1.48	1.88	abc	2.35e-06	0.4	0.23094	0.452634293630466
1381	MS-OG	HAL2	#N/A	11	1	3.07	2.09	ab	5.32e-06	0.98	0.565803	1.10895401939465
1382	MS-OG	HAL2	#N/A	11	2	2.09	2.09	ab	5.32e-06	0.98	0.565803	1.10895401939465
1383	MS-OG	HAL2	#N/A	11	3	1.11	2.09	ab	5.32e-06	0.98	0.565803	1.10895401939465
1384	MS-OG	HAL2	#N/A	12	1	2.52	2.36	ab	8.37e-10	0.16	0.092376	0.181053717452187
1385	MS-OG	HAL2	#N/A	12	2	2.36	2.36	ab	8.37e-10	0.16	0.092376	0.181053717452187
1386	MS-OG	HAL2	#N/A	12	3	2.2	2.36	ab	8.37e-10	0.16	0.092376	0.181053717452187
1387	MS-OG	HAL2	#N/A	13	1	2.6	2.51	abc	4.46e-06	0.09	0.0519615	0.101842716066856
1388	MS-OG	HAL2	#N/A	13	2	2.51	2.51	abc	4.46e-06	0.09	0.0519615	0.101842716066856
1389	MS-OG	HAL2	#N/A	13	3	2.42	2.51	abc	4.46e-06	0.09	0.0519615	0.101842716066856
1390	MS-OG	HAL2	#N/A	14	1	3.31	2.79	ab	1.56e-09	0.52	0.300222	0.588424581719612
1391	MS-OG	HAL2	#N/A	14	2	2.79	2.79	ab	1.56e-09	0.52	0.300222	0.588424581719612
1392	MS-OG	HAL2	#N/A	14	3	2.27	2.79	ab	1.56e-09	0.52	0.300222	0.588424581719612
1393	MS-OG	HAL2	#N/A	15	1	4.46	3.01667	ab	4.75e-05	1.445	0.834273	1.63514464867145
1394	MS-OG	HAL2	#N/A	15	2	3.02	3.01667	ab	4.75e-05	1.445	0.834273	1.63514464867145
1395	MS-OG	HAL2	#N/A	15	3	1.57	3.01667	ab	4.75e-05	1.445	0.834273	1.63514464867145
1396	MS-OG	HAL2	#N/A	16	1	4.09	3.25	ab	4.75e-05	0.84	0.484974	0.950532016623984
1397	MS-OG	HAL2	#N/A	16	2	3.25	3.25	ab	4.75e-05	0.84	0.484974	0.950532016623984
1398	MS-OG	HAL2	#N/A	16	3	2.41	3.25	ab	4.75e-05	0.84	0.484974	0.950532016623984
1399	MS-OG	HAL2	#N/A	17	1	4.69	3.49	ab	4.91e-07	1.2	0.69282	1.35790288089141
1400	MS-OG	HAL2	#N/A	17	2	3.49	3.49	ab	4.91e-07	1.2	0.69282	1.35790288089141
1401	MS-OG	HAL2	#N/A	17	3	2.29	3.49	ab	4.91e-07	1.2	0.69282	1.35790288089141
1402	MS-OG	HAL2	#N/A	18	1	5.6	3.86	a	4.32e-07	1.74	1.00459	1.96895917729254
1403	MS-OG	HAL2	#N/A	18	2	3.86	3.86	a	4.32e-07	1.74	1.00459	1.96895917729254
1404	MS-OG	HAL2	#N/A	18	3	2.12	3.86	a	4.32e-07	1.74	1.00459	1.96895917729254
1405	MS-OG	HAL2	#N/A	19	1	5.84	4.15	a	1.09e-05	1.69	0.975722	1.91237989058873
1406	MS-OG	HAL2	#N/A	19	2	4.15	4.15	a	1.09e-05	1.69	0.975722	1.91237989058873
1407	MS-OG	HAL2	#N/A	19	3	2.46	4.15	a	1.09e-05	1.69	0.975722	1.91237989058873
1408	MS-OG	HAL2	#N/A	20	1	4.82	4.46	a	7.53e-06	0.36	0.207846	0.407370864267422
1409	MS-OG	HAL2	#N/A	20	2	4.46	4.46	a	7.53e-06	0.36	0.207846	0.407370864267422
1410	MS-OG	HAL2	#N/A	20	3	4.1	4.46	a	7.53e-06	0.36	0.207846	0.407370864267422
1411	MS-OG	HAL2	#N/A	21	1	4.8	4.58	a	2.96e-06	0.22	0.127017	0.248948861496757
1412	MS-OG	HAL2	#N/A	21	2	4.58	4.58	a	2.96e-06	0.22	0.127017	0.248948861496757
1413	MS-OG	HAL2	#N/A	21	3	4.36	4.58	a	2.96e-06	0.22	0.127017	0.248948861496757
1414	MS-OG	HAL2	#N/A	22	1	5.4	4.58	a	5.11e-06	0.82	0.473427	0.92790030194246
1415	MS-OG	HAL2	#N/A	22	2	4.58	4.58	a	5.11e-06	0.82	0.473427	0.92790030194246
1416	MS-OG	HAL2	#N/A	22	3	3.76	4.58	a	5.11e-06	0.82	0.473427	0.92790030194246
1417	MS-OG	HAL2	#N/A	23	1	5.15	4.61	a	3.78e-10	0.54	0.311769	0.611056296401133
1418	MS-OG	HAL2	#N/A	23	2	4.61	4.61	a	3.78e-10	0.54	0.311769	0.611056296401133
1419	MS-OG	HAL2	#N/A	23	3	4.07	4.61	a	3.78e-10	0.54	0.311769	0.611056296401133
1420	MS-OG	HAL2	#N/A	24	1	5.12	4.62	a	2.94e-06	0.5	0.288675	0.565792867038086
1421	MS-OG	HAL2	#N/A	24	2	4.62	4.62	a	2.94e-06	0.5	0.288675	0.565792867038086
1422	MS-OG	HAL2	#N/A	24	3	4.12	4.62	a	2.94e-06	0.5	0.288675	0.565792867038086
1423	MS-OG	HAL2	#N/A	25	1	4.89	4.65	a	1.44e-05	0.24	0.138564	0.271580576178281
1424	MS-OG	HAL2	#N/A	25	2	4.65	4.65	a	1.44e-05	0.24	0.138564	0.271580576178281
1425	MS-OG	HAL2	#N/A	25	3	4.41	4.65	a	1.44e-05	0.24	0.138564	0.271580576178281
1426	MS-OG	HAL2	#N/A	26	1	6.17	4.66	a	1.77e-05	1.51	0.871799	1.70869445845502
1427	MS-OG	HAL2	#N/A	26	2	4.66	4.66	a	1.77e-05	1.51	0.871799	1.70869445845502
1428	MS-OG	HAL2	#N/A	26	3	3.15	4.66	a	1.77e-05	1.51	0.871799	1.70869445845502
1429	MS-OG	HAL2	#N/A	27	1	5.94	4.66	a	3.75e-05	1.28	0.739008	1.4484297396175
1430	MS-OG	HAL2	#N/A	27	2	4.66	4.66	a	3.75e-05	1.28	0.739008	1.4484297396175
1431	MS-OG	HAL2	#N/A	27	3	3.38	4.66	a	3.75e-05	1.28	0.739008	1.4484297396175
1432	MS-OG	HAL2	#N/A	28	1	5.02	4.67	a	5.32e-07	0.35	0.202073	0.39605500692666
1433	MS-OG	HAL2	#N/A	28	2	4.67	4.67	a	5.32e-07	0.35	0.202073	0.39605500692666
1434	MS-OG	HAL2	#N/A	28	3	4.32	4.67	a	5.32e-07	0.35	0.202073	0.39605500692666
1435	MS-OG	HAL2	#N/A	29	1	6.07	4.67	a	1.74e-06	1.4	0.80829	1.58422002770664
1436	MS-OG	HAL2	#N/A	29	2	4.67	4.67	a	1.74e-06	1.4	0.80829	1.58422002770664
1437	MS-OG	HAL2	#N/A	29	3	3.27	4.67	a	1.74e-06	1.4	0.80829	1.58422002770664
1438	MS-OG	HAL2	#N/A	30	1	5.55	4.68	a	1.75e-05	0.87	0.502295	0.984479588646261
1439	MS-OG	HAL2	#N/A	30	2	4.68	4.68	a	1.75e-05	0.87	0.502295	0.984479588646261
1440	MS-OG	HAL2	#N/A	30	3	3.81	4.68	a	1.75e-05	0.87	0.502295	0.984479588646261
1441	MS-SC	FIL2	0.0958 - 0.0277*x + 0.00653*x^2 - 0.000156*x^3	1	1	0.07	0.05	cd	2.09e-07	0.02	0.011547	0.0226317146815234
1442	MS-SC	FIL2	0.0958 - 0.0277*x + 0.00653*x^2 - 0.000156*x^3	1	2	0.05	0.05	cd	2.09e-07	0.02	0.011547	0.0226317146815234
1443	MS-SC	FIL2	0.0958 - 0.0277*x + 0.00653*x^2 - 0.000156*x^3	1	3	0.03	0.05	cd	2.09e-07	0.02	0.011547	0.0226317146815234
1444	MS-SC	FIL2	0.0958 - 0.0277*x + 0.00653*x^2 - 0.000156*x^3	2	1	0.08	0.06	de	1.55e-12	0.02	0.011547	0.0226317146815234
1445	MS-SC	FIL2	0.0958 - 0.0277*x + 0.00653*x^2 - 0.000156*x^3	2	2	0.06	0.06	de	1.55e-12	0.02	0.011547	0.0226317146815234
1446	MS-SC	FIL2	0.0958 - 0.0277*x + 0.00653*x^2 - 0.000156*x^3	2	3	0.04	0.06	de	1.55e-12	0.02	0.011547	0.0226317146815234
1447	MS-SC	FIL2	0.0958 - 0.0277*x + 0.00653*x^2 - 0.000156*x^3	3	1	0.12	0.09	c	6.53e-06	0.03	0.0173205	0.0339475720222851
1448	MS-SC	FIL2	0.0958 - 0.0277*x + 0.00653*x^2 - 0.000156*x^3	3	2	0.09	0.09	c	6.53e-06	0.03	0.0173205	0.0339475720222851
1449	MS-SC	FIL2	0.0958 - 0.0277*x + 0.00653*x^2 - 0.000156*x^3	3	3	0.06	0.09	c	6.53e-06	0.03	0.0173205	0.0339475720222851
1450	MS-SC	FIL2	0.0958 - 0.0277*x + 0.00653*x^2 - 0.000156*x^3	4	1	0.11	0.1	cd	2.3e-08	0.01	0.0057735	0.0113158573407617
1451	MS-SC	FIL2	0.0958 - 0.0277*x + 0.00653*x^2 - 0.000156*x^3	4	2	0.1	0.1	cd	2.3e-08	0.01	0.0057735	0.0113158573407617
1452	MS-SC	FIL2	0.0958 - 0.0277*x + 0.00653*x^2 - 0.000156*x^3	4	3	0.09	0.1	cd	2.3e-08	0.01	0.0057735	0.0113158573407617
1453	MS-SC	FIL2	0.0958 - 0.0277*x + 0.00653*x^2 - 0.000156*x^3	5	1	0.19	0.13	b	9.52e-05	0.06	0.034641	0.0678951440445703
1454	MS-SC	FIL2	0.0958 - 0.0277*x + 0.00653*x^2 - 0.000156*x^3	5	2	0.13	0.13	b	9.52e-05	0.06	0.034641	0.0678951440445703
1455	MS-SC	FIL2	0.0958 - 0.0277*x + 0.00653*x^2 - 0.000156*x^3	5	3	0.07	0.13	b	9.52e-05	0.06	0.034641	0.0678951440445703
1456	MS-SC	FIL2	0.0958 - 0.0277*x + 0.00653*x^2 - 0.000156*x^3	6	1	0.16	0.15	c	2.89e-06	0.01	0.0057735	0.0113158573407617
1457	MS-SC	FIL2	0.0958 - 0.0277*x + 0.00653*x^2 - 0.000156*x^3	6	2	0.15	0.15	c	2.89e-06	0.01	0.0057735	0.0113158573407617
1458	MS-SC	FIL2	0.0958 - 0.0277*x + 0.00653*x^2 - 0.000156*x^3	6	3	0.14	0.15	c	2.89e-06	0.01	0.0057735	0.0113158573407617
1459	MS-SC	FIL2	0.0958 - 0.0277*x + 0.00653*x^2 - 0.000156*x^3	7	1	0.26	0.19	cd	1.8e-12	0.07	0.0404145	0.079211001385332
1460	MS-SC	FIL2	0.0958 - 0.0277*x + 0.00653*x^2 - 0.000156*x^3	7	2	0.19	0.19	cd	1.8e-12	0.07	0.0404145	0.079211001385332
1461	MS-SC	FIL2	0.0958 - 0.0277*x + 0.00653*x^2 - 0.000156*x^3	7	3	0.12	0.19	cd	1.8e-12	0.07	0.0404145	0.079211001385332
1462	MS-SC	FIL2	0.0958 - 0.0277*x + 0.00653*x^2 - 0.000156*x^3	8	1	0.31	0.22	cd	2.23e-11	0.09	0.0519615	0.101842716066855
1463	MS-SC	FIL2	0.0958 - 0.0277*x + 0.00653*x^2 - 0.000156*x^3	8	2	0.22	0.22	cd	2.23e-11	0.09	0.0519615	0.101842716066855
1464	MS-SC	FIL2	0.0958 - 0.0277*x + 0.00653*x^2 - 0.000156*x^3	8	3	0.13	0.22	cd	2.23e-11	0.09	0.0519615	0.101842716066855
1465	MS-SC	FIL2	0.0958 - 0.0277*x + 0.00653*x^2 - 0.000156*x^3	9	1	0.3	0.26	b	8.31e-09	0.04	0.023094	0.0452634293630469
1466	MS-SC	FIL2	0.0958 - 0.0277*x + 0.00653*x^2 - 0.000156*x^3	9	2	0.26	0.26	b	8.31e-09	0.04	0.023094	0.0452634293630469
1467	MS-SC	FIL2	0.0958 - 0.0277*x + 0.00653*x^2 - 0.000156*x^3	9	3	0.22	0.26	b	8.31e-09	0.04	0.023094	0.0452634293630469
1468	MS-SC	FIL2	0.0958 - 0.0277*x + 0.00653*x^2 - 0.000156*x^3	10	1	0.34	0.28	ef	2.41e-15	0.06	0.034641	0.0678951440445702
1469	MS-SC	FIL2	0.0958 - 0.0277*x + 0.00653*x^2 - 0.000156*x^3	10	2	0.28	0.28	ef	2.41e-15	0.06	0.034641	0.0678951440445702
1470	MS-SC	FIL2	0.0958 - 0.0277*x + 0.00653*x^2 - 0.000156*x^3	10	3	0.22	0.28	ef	2.41e-15	0.06	0.034641	0.0678951440445702
1471	MS-SC	FIL2	0.0958 - 0.0277*x + 0.00653*x^2 - 0.000156*x^3	11	1	0.41	0.33	cd	7.12e-09	0.08	0.046188	0.0905268587260936
1472	MS-SC	FIL2	0.0958 - 0.0277*x + 0.00653*x^2 - 0.000156*x^3	11	2	0.33	0.33	cd	7.12e-09	0.08	0.046188	0.0905268587260936
1473	MS-SC	FIL2	0.0958 - 0.0277*x + 0.00653*x^2 - 0.000156*x^3	11	3	0.25	0.33	cd	7.12e-09	0.08	0.046188	0.0905268587260936
1474	MS-SC	FIL2	0.0958 - 0.0277*x + 0.00653*x^2 - 0.000156*x^3	12	1	0.49	0.36	c	1.6e-05	0.13	0.0750555	0.147106145429902
1475	MS-SC	FIL2	0.0958 - 0.0277*x + 0.00653*x^2 - 0.000156*x^3	12	2	0.36	0.36	c	1.6e-05	0.13	0.0750555	0.147106145429902
1476	MS-SC	FIL2	0.0958 - 0.0277*x + 0.00653*x^2 - 0.000156*x^3	12	3	0.23	0.36	c	1.6e-05	0.13	0.0750555	0.147106145429902
1477	MS-SC	FIL2	0.0958 - 0.0277*x + 0.00653*x^2 - 0.000156*x^3	13	1	0.53	0.39	d	4.62e-10	0.14	0.080829	0.158422002770664
1478	MS-SC	FIL2	0.0958 - 0.0277*x + 0.00653*x^2 - 0.000156*x^3	13	2	0.39	0.39	d	4.62e-10	0.14	0.080829	0.158422002770664
1479	MS-SC	FIL2	0.0958 - 0.0277*x + 0.00653*x^2 - 0.000156*x^3	13	3	0.25	0.39	d	4.62e-10	0.14	0.080829	0.158422002770664
1480	MS-SC	FIL2	0.0958 - 0.0277*x + 0.00653*x^2 - 0.000156*x^3	14	1	0.48	0.42	c	5.36e-06	0.06	0.034641	0.0678951440445713
1481	MS-SC	FIL2	0.0958 - 0.0277*x + 0.00653*x^2 - 0.000156*x^3	14	2	0.42	0.42	c	5.36e-06	0.06	0.034641	0.0678951440445713
1482	MS-SC	FIL2	0.0958 - 0.0277*x + 0.00653*x^2 - 0.000156*x^3	14	3	0.36	0.42	c	5.36e-06	0.06	0.034641	0.0678951440445713
1483	MS-SC	FIL2	0.0958 - 0.0277*x + 0.00653*x^2 - 0.000156*x^3	15	1	0.73	0.62	bc	3.36e-10	0.11	0.0635085	0.124474430748378
1484	MS-SC	FIL2	0.0958 - 0.0277*x + 0.00653*x^2 - 0.000156*x^3	15	2	0.62	0.62	bc	3.36e-10	0.11	0.0635085	0.124474430748378
1485	MS-SC	FIL2	0.0958 - 0.0277*x + 0.00653*x^2 - 0.000156*x^3	15	3	0.51	0.62	bc	3.36e-10	0.11	0.0635085	0.124474430748378
1486	MS-SC	FIL2	0.0958 - 0.0277*x + 0.00653*x^2 - 0.000156*x^3	16	1	0.98	0.79	b	4.8e-06	0.19	0.109697	0.215001289474473
1487	MS-SC	FIL2	0.0958 - 0.0277*x + 0.00653*x^2 - 0.000156*x^3	16	2	0.79	0.79	b	4.8e-06	0.19	0.109697	0.215001289474473
1488	MS-SC	FIL2	0.0958 - 0.0277*x + 0.00653*x^2 - 0.000156*x^3	16	3	0.6	0.79	b	4.8e-06	0.19	0.109697	0.215001289474473
1489	MS-SC	FIL2	0.0958 - 0.0277*x + 0.00653*x^2 - 0.000156*x^3	17	1	1.15	0.91	bc	2.33e-08	0.24	0.138564	0.271580576178281
1490	MS-SC	FIL2	0.0958 - 0.0277*x + 0.00653*x^2 - 0.000156*x^3	17	2	0.91	0.91	bc	2.33e-08	0.24	0.138564	0.271580576178281
1491	MS-SC	FIL2	0.0958 - 0.0277*x + 0.00653*x^2 - 0.000156*x^3	17	3	0.67	0.91	bc	2.33e-08	0.24	0.138564	0.271580576178281
1492	MS-SC	FIL2	0.0958 - 0.0277*x + 0.00653*x^2 - 0.000156*x^3	18	1	1.2	0.92	cd	5.12e-07	0.28	0.161658	0.316844005541328
1493	MS-SC	FIL2	0.0958 - 0.0277*x + 0.00653*x^2 - 0.000156*x^3	18	2	0.92	0.92	cd	5.12e-07	0.28	0.161658	0.316844005541328
1494	MS-SC	FIL2	0.0958 - 0.0277*x + 0.00653*x^2 - 0.000156*x^3	18	3	0.64	0.92	cd	5.12e-07	0.28	0.161658	0.316844005541328
1495	MS-SC	FIL2	0.0958 - 0.0277*x + 0.00653*x^2 - 0.000156*x^3	19	1	0.96	0.93	cd	3.14e-06	0.03	0.0173205	0.0339475720222851
1496	MS-SC	FIL2	0.0958 - 0.0277*x + 0.00653*x^2 - 0.000156*x^3	19	2	0.93	0.93	cd	3.14e-06	0.03	0.0173205	0.0339475720222851
1497	MS-SC	FIL2	0.0958 - 0.0277*x + 0.00653*x^2 - 0.000156*x^3	19	3	0.9	0.93	cd	3.14e-06	0.03	0.0173205	0.0339475720222851
1498	MS-SC	FIL2	0.0958 - 0.0277*x + 0.00653*x^2 - 0.000156*x^3	20	1	1.22	0.946667	d	3.3e-07	0.275015	0.15878	0.311203221637047
1499	MS-SC	FIL2	0.0958 - 0.0277*x + 0.00653*x^2 - 0.000156*x^3	20	2	0.95	0.946667	d	3.3e-07	0.275015	0.15878	0.311203221637047
1500	MS-SC	FIL2	0.0958 - 0.0277*x + 0.00653*x^2 - 0.000156*x^3	20	3	0.67	0.946667	d	3.3e-07	0.275015	0.15878	0.311203221637047
1501	MS-SC	FIL2	0.0958 - 0.0277*x + 0.00653*x^2 - 0.000156*x^3	21	1	1.41	0.95	d	8.15e-06	0.46	0.265581	0.520529437675039
1502	MS-SC	FIL2	0.0958 - 0.0277*x + 0.00653*x^2 - 0.000156*x^3	21	2	0.95	0.95	d	8.15e-06	0.46	0.265581	0.520529437675039
1503	MS-SC	FIL2	0.0958 - 0.0277*x + 0.00653*x^2 - 0.000156*x^3	21	3	0.49	0.95	d	8.15e-06	0.46	0.265581	0.520529437675039
1504	MS-SC	FIL2	0.0958 - 0.0277*x + 0.00653*x^2 - 0.000156*x^3	22	1	0.99	0.96	d	1.86e-05	0.03	0.0173205	0.0339475720222851
1505	MS-SC	FIL2	0.0958 - 0.0277*x + 0.00653*x^2 - 0.000156*x^3	22	2	0.96	0.96	d	1.86e-05	0.03	0.0173205	0.0339475720222851
1506	MS-SC	FIL2	0.0958 - 0.0277*x + 0.00653*x^2 - 0.000156*x^3	22	3	0.93	0.96	d	1.86e-05	0.03	0.0173205	0.0339475720222851
1507	MS-SC	FIL2	0.0958 - 0.0277*x + 0.00653*x^2 - 0.000156*x^3	23	1	1.23	0.966667	cd	6.14e-09	0.265016	0.153007	0.299888011230905
1508	MS-SC	FIL2	0.0958 - 0.0277*x + 0.00653*x^2 - 0.000156*x^3	23	2	0.97	0.966667	cd	6.14e-09	0.265016	0.153007	0.299888011230905
1509	MS-SC	FIL2	0.0958 - 0.0277*x + 0.00653*x^2 - 0.000156*x^3	23	3	0.7	0.966667	cd	6.14e-09	0.265016	0.153007	0.299888011230905
1510	MS-SC	FIL2	0.0958 - 0.0277*x + 0.00653*x^2 - 0.000156*x^3	24	1	1.18	0.976667	bc	0.00015166	0.20502	0.118369	0.231998074055589
1511	MS-SC	FIL2	0.0958 - 0.0277*x + 0.00653*x^2 - 0.000156*x^3	24	2	0.98	0.976667	bc	0.00015166	0.20502	0.118369	0.231998074055589
1512	MS-SC	FIL2	0.0958 - 0.0277*x + 0.00653*x^2 - 0.000156*x^3	24	3	0.77	0.976667	bc	0.00015166	0.20502	0.118369	0.231998074055589
1513	MS-SC	FIL2	0.0958 - 0.0277*x + 0.00653*x^2 - 0.000156*x^3	25	1	1.03	0.98	cd	1.13e-06	0.05	0.0288675	0.0565792867038086
1514	MS-SC	FIL2	0.0958 - 0.0277*x + 0.00653*x^2 - 0.000156*x^3	25	2	0.98	0.98	cd	1.13e-06	0.05	0.0288675	0.0565792867038086
1515	MS-SC	FIL2	0.0958 - 0.0277*x + 0.00653*x^2 - 0.000156*x^3	25	3	0.93	0.98	cd	1.13e-06	0.05	0.0288675	0.0565792867038086
1516	MS-SC	FIL2	0.0958 - 0.0277*x + 0.00653*x^2 - 0.000156*x^3	26	1	1	0.986667	de	1.3e-07	0.0152753	0.00881917	0.0172852576057874
1517	MS-SC	FIL2	0.0958 - 0.0277*x + 0.00653*x^2 - 0.000156*x^3	26	2	0.99	0.986667	de	1.3e-07	0.0152753	0.00881917	0.0172852576057874
1518	MS-SC	FIL2	0.0958 - 0.0277*x + 0.00653*x^2 - 0.000156*x^3	26	3	0.97	0.986667	de	1.3e-07	0.0152753	0.00881917	0.0172852576057874
1519	MS-SC	FIL2	0.0958 - 0.0277*x + 0.00653*x^2 - 0.000156*x^3	27	1	1.46	0.996667	d	5.65e-06	0.465009	0.268473	0.526197505904841
1520	MS-SC	FIL2	0.0958 - 0.0277*x + 0.00653*x^2 - 0.000156*x^3	27	2	1	0.996667	d	5.65e-06	0.465009	0.268473	0.526197505904841
1521	MS-SC	FIL2	0.0958 - 0.0277*x + 0.00653*x^2 - 0.000156*x^3	27	3	0.53	0.996667	d	5.65e-06	0.465009	0.268473	0.526197505904841
1522	MS-SC	FIL2	0.0958 - 0.0277*x + 0.00653*x^2 - 0.000156*x^3	28	1	1.44	1	cd	4.53e-08	0.44	0.254034	0.497897722993516
1523	MS-SC	FIL2	0.0958 - 0.0277*x + 0.00653*x^2 - 0.000156*x^3	28	2	1	1	cd	4.53e-08	0.44	0.254034	0.497897722993516
1524	MS-SC	FIL2	0.0958 - 0.0277*x + 0.00653*x^2 - 0.000156*x^3	28	3	0.56	1	cd	4.53e-08	0.44	0.254034	0.497897722993516
1525	MS-SC	FIL2	0.0958 - 0.0277*x + 0.00653*x^2 - 0.000156*x^3	29	1	1.42	1.00333	d	1.22e-05	0.41501	0.239606	0.469619440806733
1526	MS-SC	FIL2	0.0958 - 0.0277*x + 0.00653*x^2 - 0.000156*x^3	29	2	1	1.00333	d	1.22e-05	0.41501	0.239606	0.469619440806733
1527	MS-SC	FIL2	0.0958 - 0.0277*x + 0.00653*x^2 - 0.000156*x^3	29	3	0.59	1.00333	d	1.22e-05	0.41501	0.239606	0.469619440806733
1528	MS-SC	FIL2	0.0958 - 0.0277*x + 0.00653*x^2 - 0.000156*x^3	30	1	1.28	1.00333	d	3.65e-06	0.275015	0.15878	0.311203221637047
1529	MS-SC	FIL2	0.0958 - 0.0277*x + 0.00653*x^2 - 0.000156*x^3	30	2	1	1.00333	d	3.65e-06	0.275015	0.15878	0.311203221637047
1530	MS-SC	FIL2	0.0958 - 0.0277*x + 0.00653*x^2 - 0.000156*x^3	30	3	0.73	1.00333	d	3.65e-06	0.275015	0.15878	0.311203221637047
1531	MS-SC	HAL2	#N/A	1	1	0.15	0.1	bc	0.000639115	0.05	0.0288675	0.0565792867038086
1532	MS-SC	HAL2	#N/A	1	2	0.1	0.1	bc	0.000639115	0.05	0.0288675	0.0565792867038086
1533	MS-SC	HAL2	#N/A	1	3	0.05	0.1	bc	0.000639115	0.05	0.0288675	0.0565792867038086
1534	MS-SC	HAL2	#N/A	2	1	0.16	0.11	b	2.67e-07	0.05	0.0288675	0.0565792867038085
1535	MS-SC	HAL2	#N/A	2	2	0.11	0.11	b	2.67e-07	0.05	0.0288675	0.0565792867038085
1536	MS-SC	HAL2	#N/A	2	3	0.06	0.11	b	2.67e-07	0.05	0.0288675	0.0565792867038085
1537	MS-SC	HAL2	#N/A	3	1	0.17	0.15	b	0.000505941	0.02	0.011547	0.0226317146815234
1538	MS-SC	HAL2	#N/A	3	2	0.15	0.15	b	0.000505941	0.02	0.011547	0.0226317146815234
1539	MS-SC	HAL2	#N/A	3	3	0.13	0.15	b	0.000505941	0.02	0.011547	0.0226317146815234
1540	MS-SC	HAL2	#N/A	4	1	0.28	0.19	b	7.22e-06	0.09	0.0519615	0.101842716066855
1541	MS-SC	HAL2	#N/A	4	2	0.19	0.19	b	7.22e-06	0.09	0.0519615	0.101842716066855
1542	MS-SC	HAL2	#N/A	4	3	0.1	0.19	b	7.22e-06	0.09	0.0519615	0.101842716066855
1543	MS-SC	HAL2	#N/A	5	1	0.28	0.25	b	6.4e-05	0.03	0.0173205	0.0339475720222852
1544	MS-SC	HAL2	#N/A	5	2	0.25	0.25	b	6.4e-05	0.03	0.0173205	0.0339475720222852
1545	MS-SC	HAL2	#N/A	5	3	0.22	0.25	b	6.4e-05	0.03	0.0173205	0.0339475720222852
1546	MS-SC	HAL2	#N/A	6	1	0.31	0.3	cd	1.25e-07	0.01	0.0057735	0.0113158573407617
1547	MS-SC	HAL2	#N/A	6	2	0.3	0.3	cd	1.25e-07	0.01	0.0057735	0.0113158573407617
1548	MS-SC	HAL2	#N/A	6	3	0.29	0.3	cd	1.25e-07	0.01	0.0057735	0.0113158573407617
1549	MS-SC	HAL2	#N/A	7	1	0.48	0.33	de	2.01e-08	0.15	0.0866025	0.169737860111426
1550	MS-SC	HAL2	#N/A	7	2	0.33	0.33	de	2.01e-08	0.15	0.0866025	0.169737860111426
1551	MS-SC	HAL2	#N/A	7	3	0.18	0.33	de	2.01e-08	0.15	0.0866025	0.169737860111426
1552	MS-SC	HAL2	#N/A	8	1	0.53	0.38	c	1.45e-11	0.15	0.0866025	0.169737860111426
1553	MS-SC	HAL2	#N/A	8	2	0.38	0.38	c	1.45e-11	0.15	0.0866025	0.169737860111426
1554	MS-SC	HAL2	#N/A	8	3	0.23	0.38	c	1.45e-11	0.15	0.0866025	0.169737860111426
1555	MS-SC	HAL2	#N/A	9	1	0.66	0.58	c	5.74e-10	0.08	0.046188	0.0905268587260934
1556	MS-SC	HAL2	#N/A	9	2	0.58	0.58	c	5.74e-10	0.08	0.046188	0.0905268587260934
1557	MS-SC	HAL2	#N/A	9	3	0.5	0.58	c	5.74e-10	0.08	0.046188	0.0905268587260934
1558	MS-SC	HAL2	#N/A	10	1	1.03	0.72	bcde	2.35e-06	0.31	0.178979	0.350791577563613
1559	MS-SC	HAL2	#N/A	10	2	0.72	0.72	bcde	2.35e-06	0.31	0.178979	0.350791577563613
1560	MS-SC	HAL2	#N/A	10	3	0.41	0.72	bcde	2.35e-06	0.31	0.178979	0.350791577563613
1561	MS-SC	HAL2	#N/A	11	1	1.29	0.91	bc	5.32e-06	0.38	0.219393	0.430002578948945
1562	MS-SC	HAL2	#N/A	11	2	0.91	0.91	bc	5.32e-06	0.38	0.219393	0.430002578948945
1563	MS-SC	HAL2	#N/A	11	3	0.53	0.91	bc	5.32e-06	0.38	0.219393	0.430002578948945
1564	MS-SC	HAL2	#N/A	12	1	1.2	1.01	cd	8.37e-10	0.19	0.109697	0.215001289474472
1565	MS-SC	HAL2	#N/A	12	2	1.01	1.01	cd	8.37e-10	0.19	0.109697	0.215001289474472
1566	MS-SC	HAL2	#N/A	12	3	0.82	1.01	cd	8.37e-10	0.19	0.109697	0.215001289474472
1567	MS-SC	HAL2	#N/A	13	1	1.22	1.01667	cde	4.46e-06	0.20502	0.118369	0.231998074055589
1568	MS-SC	HAL2	#N/A	13	2	1.02	1.01667	cde	4.46e-06	0.20502	0.118369	0.231998074055589
1569	MS-SC	HAL2	#N/A	13	3	0.81	1.01667	cde	4.46e-06	0.20502	0.118369	0.231998074055589
1570	MS-SC	HAL2	#N/A	14	1	1.09	1.01667	cd	1.56e-09	0.0750555	0.0433333	0.0849317726634024
1571	MS-SC	HAL2	#N/A	14	2	1.02	1.01667	cd	1.56e-09	0.0750555	0.0433333	0.0849317726634024
1572	MS-SC	HAL2	#N/A	14	3	0.94	1.01667	cd	1.56e-09	0.0750555	0.0433333	0.0849317726634024
1573	MS-SC	HAL2	#N/A	15	1	1.18	1.02333	bcd	4.75e-05	0.155027	0.0895048	0.175426205115821
1574	MS-SC	HAL2	#N/A	15	2	1.02	1.02333	bcd	4.75e-05	0.155027	0.0895048	0.175426205115821
1575	MS-SC	HAL2	#N/A	15	3	0.87	1.02333	bcd	4.75e-05	0.155027	0.0895048	0.175426205115821
1576	MS-SC	HAL2	#N/A	16	1	1.06	1.02333	bcd	4.75e-05	0.0351188	0.0202759	0.0397399849529808
1577	MS-SC	HAL2	#N/A	16	2	1.02	1.02333	bcd	4.75e-05	0.0351188	0.0202759	0.0397399849529808
1578	MS-SC	HAL2	#N/A	16	3	0.99	1.02333	bcd	4.75e-05	0.0351188	0.0202759	0.0397399849529808
1579	MS-SC	HAL2	#N/A	17	1	1.1	1.02333	cd	4.91e-07	0.0750555	0.0433333	0.0849317726634024
1580	MS-SC	HAL2	#N/A	17	2	1.02	1.02333	cd	4.91e-07	0.0750555	0.0433333	0.0849317726634024
1581	MS-SC	HAL2	#N/A	17	3	0.95	1.02333	cd	4.91e-07	0.0750555	0.0433333	0.0849317726634024
1582	MS-SC	HAL2	#N/A	18	1	1.14	1.02333	bc	4.32e-07	0.115036	0.0664162	0.130173352445267
1583	MS-SC	HAL2	#N/A	18	2	1.02	1.02333	bc	4.32e-07	0.115036	0.0664162	0.130173352445267
1584	MS-SC	HAL2	#N/A	18	3	0.91	1.02333	bc	4.32e-07	0.115036	0.0664162	0.130173352445267
1585	MS-SC	HAL2	#N/A	19	1	1.16	1.02333	b	1.09e-05	0.135031	0.0779601	0.15279899559442
1586	MS-SC	HAL2	#N/A	19	2	1.02	1.02333	b	1.09e-05	0.135031	0.0779601	0.15279899559442
1587	MS-SC	HAL2	#N/A	19	3	0.89	1.02333	b	1.09e-05	0.135031	0.0779601	0.15279899559442
1588	MS-SC	HAL2	#N/A	20	1	1.53	1.02667	c	7.53e-06	0.505008	0.291567	0.571460132148154
1589	MS-SC	HAL2	#N/A	20	2	1.03	1.02667	c	7.53e-06	0.505008	0.291567	0.571460132148154
1590	MS-SC	HAL2	#N/A	20	3	0.52	1.02667	c	7.53e-06	0.505008	0.291567	0.571460132148154
1591	MS-SC	HAL2	#N/A	21	1	1.33	1.02667	c	2.96e-06	0.305014	0.1761	0.345149107368545
1592	MS-SC	HAL2	#N/A	21	2	1.03	1.02667	c	2.96e-06	0.305014	0.1761	0.345149107368545
1593	MS-SC	HAL2	#N/A	21	3	0.72	1.02667	c	2.96e-06	0.305014	0.1761	0.345149107368545
1594	MS-SC	HAL2	#N/A	22	1	1.33	1.02667	c	5.11e-06	0.305014	0.1761	0.345149107368545
1595	MS-SC	HAL2	#N/A	22	2	1.03	1.02667	c	5.11e-06	0.305014	0.1761	0.345149107368545
1596	MS-SC	HAL2	#N/A	22	3	0.72	1.02667	c	5.11e-06	0.305014	0.1761	0.345149107368545
1597	MS-SC	HAL2	#N/A	23	1	1.26	1.02667	cd	3.78e-10	0.235018	0.135688	0.265942710327916
1598	MS-SC	HAL2	#N/A	23	2	1.03	1.02667	cd	3.78e-10	0.235018	0.135688	0.265942710327916
1599	MS-SC	HAL2	#N/A	23	3	0.79	1.02667	cd	3.78e-10	0.235018	0.135688	0.265942710327916
1600	MS-SC	HAL2	#N/A	24	1	1.41	1.02667	c	2.94e-06	0.385011	0.222286	0.435672754046056
1601	MS-SC	HAL2	#N/A	24	2	1.03	1.02667	c	2.94e-06	0.385011	0.222286	0.435672754046056
1602	MS-SC	HAL2	#N/A	24	3	0.64	1.02667	c	2.94e-06	0.385011	0.222286	0.435672754046056
1603	MS-SC	HAL2	#N/A	25	1	1.08	1.02667	d	1.44e-05	0.0550757	0.031798	0.0623228826072705
1604	MS-SC	HAL2	#N/A	25	2	1.03	1.02667	d	1.44e-05	0.0550757	0.031798	0.0623228826072705
1605	MS-SC	HAL2	#N/A	25	3	0.97	1.02667	d	1.44e-05	0.0550757	0.031798	0.0623228826072705
1606	MS-SC	HAL2	#N/A	26	1	1.43	1.02667	d	1.77e-05	0.40501	0.233833	0.458303863981526
1607	MS-SC	HAL2	#N/A	26	2	1.03	1.02667	d	1.77e-05	0.40501	0.233833	0.458303863981526
1608	MS-SC	HAL2	#N/A	26	3	0.62	1.02667	d	1.77e-05	0.40501	0.233833	0.458303863981526
1609	MS-SC	HAL2	#N/A	27	1	1.54	1.02667	c	3.75e-05	0.515008	0.29734	0.582775808201701
1610	MS-SC	HAL2	#N/A	27	2	1.03	1.02667	c	3.75e-05	0.515008	0.29734	0.582775808201701
1611	MS-SC	HAL2	#N/A	27	3	0.51	1.02667	c	3.75e-05	0.515008	0.29734	0.582775808201701
1612	MS-SC	HAL2	#N/A	28	1	1.47	1.02667	c	5.32e-07	0.445009	0.256926	0.503566246924471
1613	MS-SC	HAL2	#N/A	28	2	1.03	1.02667	c	5.32e-07	0.445009	0.256926	0.503566246924471
1614	MS-SC	HAL2	#N/A	28	3	0.58	1.02667	c	5.32e-07	0.445009	0.256926	0.503566246924471
1615	MS-SC	HAL2	#N/A	29	1	1.42	1.02667	c	1.74e-06	0.395011	0.228059	0.446988301359085
1616	MS-SC	HAL2	#N/A	29	2	1.03	1.02667	c	1.74e-06	0.395011	0.228059	0.446988301359085
1617	MS-SC	HAL2	#N/A	29	3	0.63	1.02667	c	1.74e-06	0.395011	0.228059	0.446988301359085
1618	MS-SC	HAL2	#N/A	30	1	1.28	1.02667	e	1.75e-05	0.255016	0.147234	0.288572851560038
1619	MS-SC	HAL2	#N/A	30	2	1.03	1.02667	e	1.75e-05	0.255016	0.147234	0.288572851560038
1620	MS-SC	HAL2	#N/A	30	3	0.77	1.02667	e	1.75e-05	0.255016	0.147234	0.288572851560038
1621	MS-SEO	FIL2	#N/A	1	1	0.15	0.1	bc	2.09e-07	0.05	0.0288675	0.0565792867038086
1622	MS-SEO	FIL2	#N/A	1	2	0.1	0.1	bc	2.09e-07	0.05	0.0288675	0.0565792867038086
1623	MS-SEO	FIL2	#N/A	1	3	0.05	0.1	bc	2.09e-07	0.05	0.0288675	0.0565792867038086
1624	MS-SEO	FIL2	#N/A	2	1	0.17	0.15	bc	1.55e-12	0.02	0.011547	0.0226317146815234
1625	MS-SEO	FIL2	#N/A	2	2	0.15	0.15	bc	1.55e-12	0.02	0.011547	0.0226317146815234
1626	MS-SEO	FIL2	#N/A	2	3	0.13	0.15	bc	1.55e-12	0.02	0.011547	0.0226317146815234
1627	MS-SEO	FIL2	#N/A	3	1	0.33	0.3	ab	6.53e-06	0.03	0.0173205	0.0339475720222851
1628	MS-SEO	FIL2	#N/A	3	2	0.3	0.3	ab	6.53e-06	0.03	0.0173205	0.0339475720222851
1629	MS-SEO	FIL2	#N/A	3	3	0.27	0.3	ab	6.53e-06	0.03	0.0173205	0.0339475720222851
1630	MS-SEO	FIL2	#N/A	4	1	0.71	0.6	a	2.3e-08	0.11	0.0635085	0.124474430748379
1631	MS-SEO	FIL2	#N/A	4	2	0.6	0.6	a	2.3e-08	0.11	0.0635085	0.124474430748379
1632	MS-SEO	FIL2	#N/A	4	3	0.49	0.6	a	2.3e-08	0.11	0.0635085	0.124474430748379
1633	MS-SEO	FIL2	#N/A	5	1	1.35	0.9	a	9.52e-05	0.45	0.259808	0.509213580334277
1634	MS-SEO	FIL2	#N/A	5	2	0.9	0.9	a	9.52e-05	0.45	0.259808	0.509213580334277
1635	MS-SEO	FIL2	#N/A	5	3	0.45	0.9	a	9.52e-05	0.45	0.259808	0.509213580334277
1636	MS-SEO	FIL2	#N/A	6	1	1.99	1.4	a	2.89e-06	0.59	0.340637	0.667635583104942
1637	MS-SEO	FIL2	#N/A	6	2	1.4	1.4	a	2.89e-06	0.59	0.340637	0.667635583104942
1638	MS-SEO	FIL2	#N/A	6	3	0.81	1.4	a	2.89e-06	0.59	0.340637	0.667635583104942
1639	MS-SEO	FIL2	#N/A	7	1	2.18	1.85	a	1.8e-12	0.33	0.190526	0.373423292245134
1640	MS-SEO	FIL2	#N/A	7	2	1.85	1.85	a	1.8e-12	0.33	0.190526	0.373423292245134
1641	MS-SEO	FIL2	#N/A	7	3	1.52	1.85	a	1.8e-12	0.33	0.190526	0.373423292245134
1642	MS-SEO	FIL2	#N/A	8	1	2.53	2.05	a	2.23e-11	0.48	0.277128	0.543161152356561
1643	MS-SEO	FIL2	#N/A	8	2	2.05	2.05	a	2.23e-11	0.48	0.277128	0.543161152356561
1644	MS-SEO	FIL2	#N/A	8	3	1.57	2.05	a	2.23e-11	0.48	0.277128	0.543161152356561
1645	MS-SEO	FIL2	#N/A	9	1	3.06	2.39	a	8.31e-09	0.67	0.386825	0.758162441831037
1646	MS-SEO	FIL2	#N/A	9	2	2.39	2.39	a	8.31e-09	0.67	0.386825	0.758162441831037
1647	MS-SEO	FIL2	#N/A	9	3	1.72	2.39	a	8.31e-09	0.67	0.386825	0.758162441831037
1648	MS-SEO	FIL2	#N/A	10	1	2.78	2.6	a	2.41e-15	0.18	0.103923	0.203685432133711
1649	MS-SEO	FIL2	#N/A	10	2	2.6	2.6	a	2.41e-15	0.18	0.103923	0.203685432133711
1650	MS-SEO	FIL2	#N/A	10	3	2.42	2.6	a	2.41e-15	0.18	0.103923	0.203685432133711
1651	MS-SEO	FIL2	#N/A	11	1	3.64	2.75	a	7.12e-09	0.89	0.513842	1.00711130332779
1652	MS-SEO	FIL2	#N/A	11	2	2.75	2.75	a	7.12e-09	0.89	0.513842	1.00711130332779
1653	MS-SEO	FIL2	#N/A	11	3	1.86	2.75	a	7.12e-09	0.89	0.513842	1.00711130332779
1654	MS-SEO	FIL2	#N/A	12	1	4.27	2.85	a	1.6e-05	1.42	0.819837	1.60685174238816
1655	MS-SEO	FIL2	#N/A	12	2	2.85	2.85	a	1.6e-05	1.42	0.819837	1.60685174238816
1656	MS-SEO	FIL2	#N/A	12	3	1.43	2.85	a	1.6e-05	1.42	0.819837	1.60685174238816
1657	MS-SEO	FIL2	#N/A	13	1	3.46	2.95	a	4.62e-10	0.51	0.294449	0.577108724378851
1658	MS-SEO	FIL2	#N/A	13	2	2.95	2.95	a	4.62e-10	0.51	0.294449	0.577108724378851
1659	MS-SEO	FIL2	#N/A	13	3	2.44	2.95	a	4.62e-10	0.51	0.294449	0.577108724378851
1660	MS-SEO	FIL2	#N/A	14	1	3.85	2.96	a	5.36e-06	0.89	0.513842	1.00711130332779
1661	MS-SEO	FIL2	#N/A	14	2	2.96	2.96	a	5.36e-06	0.89	0.513842	1.00711130332779
1662	MS-SEO	FIL2	#N/A	14	3	2.07	2.96	a	5.36e-06	0.89	0.513842	1.00711130332779
1663	MS-SEO	FIL2	#N/A	15	1	3.39	2.97	a	3.36e-10	0.42	0.242487	0.475266008311991
1664	MS-SEO	FIL2	#N/A	15	2	2.97	2.97	a	3.36e-10	0.42	0.242487	0.475266008311991
1665	MS-SEO	FIL2	#N/A	15	3	2.55	2.97	a	3.36e-10	0.42	0.242487	0.475266008311991
1666	MS-SEO	FIL2	#N/A	16	1	4.39	2.98	a	4.8e-06	1.41	0.814064	1.5955358850474
1667	MS-SEO	FIL2	#N/A	16	2	2.98	2.98	a	4.8e-06	1.41	0.814064	1.5955358850474
1668	MS-SEO	FIL2	#N/A	16	3	1.57	2.98	a	4.8e-06	1.41	0.814064	1.5955358850474
1669	MS-SEO	FIL2	#N/A	17	1	3.58	3	a	2.33e-08	0.58	0.334863	0.656319725764181
1670	MS-SEO	FIL2	#N/A	17	2	3	3	a	2.33e-08	0.58	0.334863	0.656319725764181
1671	MS-SEO	FIL2	#N/A	17	3	2.42	3	a	2.33e-08	0.58	0.334863	0.656319725764181
1672	MS-SEO	FIL2	#N/A	18	1	4.09	3.00333	ab	5.12e-07	1.085	0.626427	1.22777486703229
1673	MS-SEO	FIL2	#N/A	18	2	3	3.00333	ab	5.12e-07	1.085	0.626427	1.22777486703229
1674	MS-SEO	FIL2	#N/A	18	3	1.92	3.00333	ab	5.12e-07	1.085	0.626427	1.22777486703229
1675	MS-SEO	FIL2	#N/A	19	1	3.43	3.00333	ab	3.14e-06	0.42501	0.24538	0.480935030832204
1676	MS-SEO	FIL2	#N/A	19	2	3	3.00333	ab	3.14e-06	0.42501	0.24538	0.480935030832204
1677	MS-SEO	FIL2	#N/A	19	3	2.58	3.00333	ab	3.14e-06	0.42501	0.24538	0.480935030832204
1678	MS-SEO	FIL2	#N/A	20	1	3.71	3.01	abc	3.3e-07	0.7	0.404145	0.79211001385332
1679	MS-SEO	FIL2	#N/A	20	2	3.01	3.01	abc	3.3e-07	0.7	0.404145	0.79211001385332
1680	MS-SEO	FIL2	#N/A	20	3	2.31	3.01	abc	3.3e-07	0.7	0.404145	0.79211001385332
1681	MS-SEO	FIL2	#N/A	21	1	4.49	3.05	ab	8.15e-06	1.44	0.831384	1.62948345706969
1682	MS-SEO	FIL2	#N/A	21	2	3.05	3.05	ab	8.15e-06	1.44	0.831384	1.62948345706969
1683	MS-SEO	FIL2	#N/A	21	3	1.61	3.05	ab	8.15e-06	1.44	0.831384	1.62948345706969
1684	MS-SEO	FIL2	#N/A	22	1	4.03	3.05667	abc	1.86e-05	0.975004	0.562919	1.10330092655014
1685	MS-SEO	FIL2	#N/A	22	2	3.06	3.05667	abc	1.86e-05	0.975004	0.562919	1.10330092655014
1686	MS-SEO	FIL2	#N/A	22	3	2.08	3.05667	abc	1.86e-05	0.975004	0.562919	1.10330092655014
1687	MS-SEO	FIL2	#N/A	23	1	3.49	3.06667	ab	6.14e-09	0.42501	0.24538	0.4809350308322
1688	MS-SEO	FIL2	#N/A	23	2	3.07	3.06667	ab	6.14e-09	0.42501	0.24538	0.4809350308322
1689	MS-SEO	FIL2	#N/A	23	3	2.64	3.06667	ab	6.14e-09	0.42501	0.24538	0.4809350308322
1690	MS-SEO	FIL2	#N/A	24	1	3.58	3.06667	ab	0.00015166	0.515008	0.29734	0.582775808201704
1691	MS-SEO	FIL2	#N/A	24	2	3.07	3.06667	ab	0.00015166	0.515008	0.29734	0.582775808201704
1692	MS-SEO	FIL2	#N/A	24	3	2.55	3.06667	ab	0.00015166	0.515008	0.29734	0.582775808201704
1693	MS-SEO	FIL2	#N/A	25	1	3.85	3.07	ab	1.13e-06	0.78	0.450333	0.882636872579411
1694	MS-SEO	FIL2	#N/A	25	2	3.07	3.07	ab	1.13e-06	0.78	0.450333	0.882636872579411
1695	MS-SEO	FIL2	#N/A	25	3	2.29	3.07	ab	1.13e-06	0.78	0.450333	0.882636872579411
1696	MS-SEO	FIL2	#N/A	26	1	3.28	3.07667	abc	1.3e-07	0.20502	0.118369	0.23199807405559
1697	MS-SEO	FIL2	#N/A	26	2	3.08	3.07667	abc	1.3e-07	0.20502	0.118369	0.23199807405559
1698	MS-SEO	FIL2	#N/A	26	3	2.87	3.07667	abc	1.3e-07	0.20502	0.118369	0.23199807405559
1699	MS-SEO	FIL2	#N/A	27	1	3.12	3.08	abc	5.65e-06	0.04	0.023094	0.0452634293630469
1700	MS-SEO	FIL2	#N/A	27	2	3.08	3.08	abc	5.65e-06	0.04	0.023094	0.0452634293630469
1701	MS-SEO	FIL2	#N/A	27	3	3.04	3.08	abc	5.65e-06	0.04	0.023094	0.0452634293630469
1702	MS-SEO	FIL2	#N/A	28	1	3.46	3.09	ab	4.53e-08	0.37	0.21362	0.418686721608183
1703	MS-SEO	FIL2	#N/A	28	2	3.09	3.09	ab	4.53e-08	0.37	0.21362	0.418686721608183
1704	MS-SEO	FIL2	#N/A	28	3	2.72	3.09	ab	4.53e-08	0.37	0.21362	0.418686721608183
1705	MS-SEO	FIL2	#N/A	29	1	4.01	3.1	abc	1.22e-05	0.91	0.525389	1.02974301800932
1706	MS-SEO	FIL2	#N/A	29	2	3.1	3.1	abc	1.22e-05	0.91	0.525389	1.02974301800932
1707	MS-SEO	FIL2	#N/A	29	3	2.19	3.1	abc	1.22e-05	0.91	0.525389	1.02974301800932
1708	MS-SEO	FIL2	#N/A	30	1	4.32	3.1	abc	3.65e-06	1.22	0.704367	1.38053459557293
1709	MS-SEO	FIL2	#N/A	30	2	3.1	3.1	abc	3.65e-06	1.22	0.704367	1.38053459557293
1710	MS-SEO	FIL2	#N/A	30	3	1.88	3.1	abc	3.65e-06	1.22	0.704367	1.38053459557293
1711	MS-SEO	HAL2	#N/A	1	1	0.34	0.25	a	0.000639115	0.09	0.0519615	0.101842716066855
1712	MS-SEO	HAL2	#N/A	1	2	0.25	0.25	a	0.000639115	0.09	0.0519615	0.101842716066855
1713	MS-SEO	HAL2	#N/A	1	3	0.16	0.25	a	0.000639115	0.09	0.0519615	0.101842716066855
1714	MS-SEO	HAL2	#N/A	2	1	0.58	0.5	a	2.67e-07	0.08	0.046188	0.0905268587260938
1715	MS-SEO	HAL2	#N/A	2	2	0.5	0.5	a	2.67e-07	0.08	0.046188	0.0905268587260938
1716	MS-SEO	HAL2	#N/A	2	3	0.42	0.5	a	2.67e-07	0.08	0.046188	0.0905268587260938
1717	MS-SEO	HAL2	#N/A	3	1	0.85	0.6	a	0.000505941	0.25	0.144338	0.282896433519043
1718	MS-SEO	HAL2	#N/A	3	2	0.6	0.6	a	0.000505941	0.25	0.144338	0.282896433519043
1719	MS-SEO	HAL2	#N/A	3	3	0.35	0.6	a	0.000505941	0.25	0.144338	0.282896433519043
1720	MS-SEO	HAL2	#N/A	4	1	0.98	0.8	a	7.22e-06	0.18	0.103923	0.203685432133711
1721	MS-SEO	HAL2	#N/A	4	2	0.8	0.8	a	7.22e-06	0.18	0.103923	0.203685432133711
1722	MS-SEO	HAL2	#N/A	4	3	0.62	0.8	a	7.22e-06	0.18	0.103923	0.203685432133711
1723	MS-SEO	HAL2	#N/A	5	1	1.78	1.2	a	6.4e-05	0.58	0.334863	0.656319725764179
1724	MS-SEO	HAL2	#N/A	5	2	1.2	1.2	a	6.4e-05	0.58	0.334863	0.656319725764179
1725	MS-SEO	HAL2	#N/A	5	3	0.62	1.2	a	6.4e-05	0.58	0.334863	0.656319725764179
1726	MS-SEO	HAL2	#N/A	6	1	1.75	1.6	a	1.25e-07	0.15	0.0866025	0.169737860111426
1727	MS-SEO	HAL2	#N/A	6	2	1.6	1.6	a	1.25e-07	0.15	0.0866025	0.169737860111426
1728	MS-SEO	HAL2	#N/A	6	3	1.45	1.6	a	1.25e-07	0.15	0.0866025	0.169737860111426
1729	MS-SEO	HAL2	#N/A	7	1	2.16	1.8	a	2.01e-08	0.36	0.207846	0.407370864267422
1730	MS-SEO	HAL2	#N/A	7	2	1.8	1.8	a	2.01e-08	0.36	0.207846	0.407370864267422
1731	MS-SEO	HAL2	#N/A	7	3	1.44	1.8	a	2.01e-08	0.36	0.207846	0.407370864267422
1732	MS-SEO	HAL2	#N/A	8	1	2.43	2.2	a	1.45e-11	0.23	0.132791	0.26026471883752
1733	MS-SEO	HAL2	#N/A	8	2	2.2	2.2	a	1.45e-11	0.23	0.132791	0.26026471883752
1734	MS-SEO	HAL2	#N/A	8	3	1.97	2.2	a	1.45e-11	0.23	0.132791	0.26026471883752
1735	MS-SEO	HAL2	#N/A	9	1	3.11	2.6	a	5.74e-10	0.51	0.294449	0.577108724378847
1736	MS-SEO	HAL2	#N/A	9	2	2.6	2.6	a	5.74e-10	0.51	0.294449	0.577108724378847
1737	MS-SEO	HAL2	#N/A	9	3	2.09	2.6	a	5.74e-10	0.51	0.294449	0.577108724378847
1738	MS-SEO	HAL2	#N/A	10	1	4.01	2.9	a	2.35e-06	1.11	0.640859	1.25606016482455
1739	MS-SEO	HAL2	#N/A	10	2	2.9	2.9	a	2.35e-06	1.11	0.640859	1.25606016482455
1740	MS-SEO	HAL2	#N/A	10	3	1.79	2.9	a	2.35e-06	1.11	0.640859	1.25606016482455
1741	MS-SEO	HAL2	#N/A	11	1	4.31	3.3	a	5.32e-06	1.01	0.583124	1.14290159141693
1742	MS-SEO	HAL2	#N/A	11	2	3.3	3.3	a	5.32e-06	1.01	0.583124	1.14290159141693
1743	MS-SEO	HAL2	#N/A	11	3	2.29	3.3	a	5.32e-06	1.01	0.583124	1.14290159141693
1744	MS-SEO	HAL2	#N/A	12	1	3.92	3.4	a	8.37e-10	0.52	0.300222	0.588424581719608
1745	MS-SEO	HAL2	#N/A	12	2	3.4	3.4	a	8.37e-10	0.52	0.300222	0.588424581719608
1746	MS-SEO	HAL2	#N/A	12	3	2.88	3.4	a	8.37e-10	0.52	0.300222	0.588424581719608
1747	MS-SEO	HAL2	#N/A	13	1	4.31	3.5	a	4.46e-06	0.81	0.467654	0.916584444601698
1748	MS-SEO	HAL2	#N/A	13	2	3.5	3.5	a	4.46e-06	0.81	0.467654	0.916584444601698
1749	MS-SEO	HAL2	#N/A	13	3	2.69	3.5	a	4.46e-06	0.81	0.467654	0.916584444601698
1750	MS-SEO	HAL2	#N/A	14	1	4.54	3.6	a	1.56e-09	0.94	0.542709	1.0636905900316
1751	MS-SEO	HAL2	#N/A	14	2	3.6	3.6	a	1.56e-09	0.94	0.542709	1.0636905900316
1752	MS-SEO	HAL2	#N/A	14	3	2.66	3.6	a	1.56e-09	0.94	0.542709	1.0636905900316
1753	MS-SEO	HAL2	#N/A	15	1	5.44	3.7	a	4.75e-05	1.74	1.00459	1.96895917729254
1754	MS-SEO	HAL2	#N/A	15	2	3.7	3.7	a	4.75e-05	1.74	1.00459	1.96895917729254
1755	MS-SEO	HAL2	#N/A	15	3	1.96	3.7	a	4.75e-05	1.74	1.00459	1.96895917729254
1756	MS-SEO	HAL2	#N/A	16	1	5.19	3.8	a	4.75e-05	1.39	0.802517	1.57290417036588
1757	MS-SEO	HAL2	#N/A	16	2	3.8	3.8	a	4.75e-05	1.39	0.802517	1.57290417036588
1758	MS-SEO	HAL2	#N/A	16	3	2.41	3.8	a	4.75e-05	1.39	0.802517	1.57290417036588
1759	MS-SEO	HAL2	#N/A	17	1	4.13	3.9	a	4.91e-07	0.23	0.132791	0.260264718837519
1760	MS-SEO	HAL2	#N/A	17	2	3.9	3.9	a	4.91e-07	0.23	0.132791	0.260264718837519
1761	MS-SEO	HAL2	#N/A	17	3	3.67	3.9	a	4.91e-07	0.23	0.132791	0.260264718837519
1762	MS-SEO	HAL2	#N/A	18	1	4.61	3.95	a	4.32e-07	0.66	0.381051	0.746846584490271
1763	MS-SEO	HAL2	#N/A	18	2	3.95	3.95	a	4.32e-07	0.66	0.381051	0.746846584490271
1764	MS-SEO	HAL2	#N/A	18	3	3.29	3.95	a	4.32e-07	0.66	0.381051	0.746846584490271
1765	MS-SEO	HAL2	#N/A	19	1	5.26	3.95	a	1.09e-05	1.31	0.756329	1.48237731163978
1766	MS-SEO	HAL2	#N/A	19	2	3.95	3.95	a	1.09e-05	1.31	0.756329	1.48237731163978
1767	MS-SEO	HAL2	#N/A	19	3	2.64	3.95	a	1.09e-05	1.31	0.756329	1.48237731163978
1768	MS-SEO	HAL2	#N/A	20	1	4.31	3.95	ab	7.53e-06	0.36	0.207846	0.407370864267422
1769	MS-SEO	HAL2	#N/A	20	2	3.95	3.95	ab	7.53e-06	0.36	0.207846	0.407370864267422
1770	MS-SEO	HAL2	#N/A	20	3	3.59	3.95	ab	7.53e-06	0.36	0.207846	0.407370864267422
1771	MS-SEO	HAL2	#N/A	21	1	5.78	3.95	ab	2.96e-06	1.83	1.05655	2.07080189335939
1772	MS-SEO	HAL2	#N/A	21	2	3.95	3.95	ab	2.96e-06	1.83	1.05655	2.07080189335939
1773	MS-SEO	HAL2	#N/A	21	3	2.12	3.95	ab	2.96e-06	1.83	1.05655	2.07080189335939
1774	MS-SEO	HAL2	#N/A	22	1	5.73	3.96	ab	5.11e-06	1.77	1.02191	2.00290674931482
1775	MS-SEO	HAL2	#N/A	22	2	3.96	3.96	ab	5.11e-06	1.77	1.02191	2.00290674931482
1776	MS-SEO	HAL2	#N/A	22	3	2.19	3.96	ab	5.11e-06	1.77	1.02191	2.00290674931482
1777	MS-SEO	HAL2	#N/A	23	1	4.24	3.96	a	3.78e-10	0.28	0.161658	0.316844005541328
1778	MS-SEO	HAL2	#N/A	23	2	3.96	3.96	a	3.78e-10	0.28	0.161658	0.316844005541328
1779	MS-SEO	HAL2	#N/A	23	3	3.68	3.96	a	3.78e-10	0.28	0.161658	0.316844005541328
1780	MS-SEO	HAL2	#N/A	24	1	5.15	3.97	ab	2.94e-06	1.18	0.681273	1.33527116620988
1781	MS-SEO	HAL2	#N/A	24	2	3.97	3.97	ab	2.94e-06	1.18	0.681273	1.33527116620988
1782	MS-SEO	HAL2	#N/A	24	3	2.79	3.97	ab	2.94e-06	1.18	0.681273	1.33527116620988
1783	MS-SEO	HAL2	#N/A	25	1	5.68	3.97	ab	1.44e-05	1.71	0.987269	1.93501160527025
1784	MS-SEO	HAL2	#N/A	25	2	3.97	3.97	ab	1.44e-05	1.71	0.987269	1.93501160527025
1785	MS-SEO	HAL2	#N/A	25	3	2.26	3.97	ab	1.44e-05	1.71	0.987269	1.93501160527025
1786	MS-SEO	HAL2	#N/A	26	1	5.39	3.98	ab	1.77e-05	1.41	0.814064	1.5955358850474
1787	MS-SEO	HAL2	#N/A	26	2	3.98	3.98	ab	1.77e-05	1.41	0.814064	1.5955358850474
1788	MS-SEO	HAL2	#N/A	26	3	2.57	3.98	ab	1.77e-05	1.41	0.814064	1.5955358850474
1789	MS-SEO	HAL2	#N/A	27	1	5.19	3.99	ab	3.75e-05	1.2	0.69282	1.35790288089141
1790	MS-SEO	HAL2	#N/A	27	2	3.99	3.99	ab	3.75e-05	1.2	0.69282	1.35790288089141
1791	MS-SEO	HAL2	#N/A	27	3	2.79	3.99	ab	3.75e-05	1.2	0.69282	1.35790288089141
1792	MS-SEO	HAL2	#N/A	28	1	4.94	4	ab	5.32e-07	0.94	0.542709	1.0636905900316
1793	MS-SEO	HAL2	#N/A	28	2	4	4	ab	5.32e-07	0.94	0.542709	1.0636905900316
1794	MS-SEO	HAL2	#N/A	28	3	3.06	4	ab	5.32e-07	0.94	0.542709	1.0636905900316
1795	MS-SEO	HAL2	#N/A	29	1	5.27	4	ab	1.74e-06	1.27	0.733235	1.43711388227674
1796	MS-SEO	HAL2	#N/A	29	2	4	4	ab	1.74e-06	1.27	0.733235	1.43711388227674
1797	MS-SEO	HAL2	#N/A	29	3	2.73	4	ab	1.74e-06	1.27	0.733235	1.43711388227674
1798	MS-SEO	HAL2	#N/A	30	1	5.49	4.01	ab	1.75e-05	1.48	0.854478	1.67474688643274
1799	MS-SEO	HAL2	#N/A	30	2	4.01	4.01	ab	1.75e-05	1.48	0.854478	1.67474688643274
1800	MS-SEO	HAL2	#N/A	30	3	2.53	4.01	ab	1.75e-05	1.48	0.854478	1.67474688643274
1801	NB	FIL2	0.0403 + 0.0301*x + 0.00126*x^2 - 3.81e-05*x^3	1	1	0.07	0.05	cd	2.09e-07	0.02	0.011547	0.0226317146815234
1802	NB	FIL2	0.0403 + 0.0301*x + 0.00126*x^2 - 3.81e-05*x^3	1	2	0.05	0.05	cd	2.09e-07	0.02	0.011547	0.0226317146815234
1803	NB	FIL2	0.0403 + 0.0301*x + 0.00126*x^2 - 3.81e-05*x^3	1	3	0.03	0.05	cd	2.09e-07	0.02	0.011547	0.0226317146815234
1804	NB	FIL2	0.0403 + 0.0301*x + 0.00126*x^2 - 3.81e-05*x^3	2	1	0.13	0.1	cd	1.55e-12	0.03	0.0173205	0.0339475720222851
1805	NB	FIL2	0.0403 + 0.0301*x + 0.00126*x^2 - 3.81e-05*x^3	2	2	0.1	0.1	cd	1.55e-12	0.03	0.0173205	0.0339475720222851
1806	NB	FIL2	0.0403 + 0.0301*x + 0.00126*x^2 - 3.81e-05*x^3	2	3	0.07	0.1	cd	1.55e-12	0.03	0.0173205	0.0339475720222851
1807	NB	FIL2	0.0403 + 0.0301*x + 0.00126*x^2 - 3.81e-05*x^3	3	1	0.2	0.15	bc	6.53e-06	0.05	0.0288675	0.0565792867038087
1808	NB	FIL2	0.0403 + 0.0301*x + 0.00126*x^2 - 3.81e-05*x^3	3	2	0.15	0.15	bc	6.53e-06	0.05	0.0288675	0.0565792867038087
1809	NB	FIL2	0.0403 + 0.0301*x + 0.00126*x^2 - 3.81e-05*x^3	3	3	0.1	0.15	bc	6.53e-06	0.05	0.0288675	0.0565792867038087
1810	NB	FIL2	0.0403 + 0.0301*x + 0.00126*x^2 - 3.81e-05*x^3	4	1	0.27	0.2	cd	2.3e-08	0.07	0.0404145	0.079211001385332
1811	NB	FIL2	0.0403 + 0.0301*x + 0.00126*x^2 - 3.81e-05*x^3	4	2	0.2	0.2	cd	2.3e-08	0.07	0.0404145	0.079211001385332
1812	NB	FIL2	0.0403 + 0.0301*x + 0.00126*x^2 - 3.81e-05*x^3	4	3	0.13	0.2	cd	2.3e-08	0.07	0.0404145	0.079211001385332
1813	NB	FIL2	0.0403 + 0.0301*x + 0.00126*x^2 - 3.81e-05*x^3	5	1	0.32	0.22	b	9.52e-05	0.1	0.057735	0.113158573407617
1814	NB	FIL2	0.0403 + 0.0301*x + 0.00126*x^2 - 3.81e-05*x^3	5	2	0.22	0.22	b	9.52e-05	0.1	0.057735	0.113158573407617
1815	NB	FIL2	0.0403 + 0.0301*x + 0.00126*x^2 - 3.81e-05*x^3	5	3	0.12	0.22	b	9.52e-05	0.1	0.057735	0.113158573407617
1816	NB	FIL2	0.0403 + 0.0301*x + 0.00126*x^2 - 3.81e-05*x^3	6	1	0.38	0.25	c	2.89e-06	0.13	0.0750555	0.147106145429902
1817	NB	FIL2	0.0403 + 0.0301*x + 0.00126*x^2 - 3.81e-05*x^3	6	2	0.25	0.25	c	2.89e-06	0.13	0.0750555	0.147106145429902
1818	NB	FIL2	0.0403 + 0.0301*x + 0.00126*x^2 - 3.81e-05*x^3	6	3	0.12	0.25	c	2.89e-06	0.13	0.0750555	0.147106145429902
1819	NB	FIL2	0.0403 + 0.0301*x + 0.00126*x^2 - 3.81e-05*x^3	7	1	0.41	0.3	cd	1.8e-12	0.11	0.0635085	0.124474430748379
1820	NB	FIL2	0.0403 + 0.0301*x + 0.00126*x^2 - 3.81e-05*x^3	7	2	0.3	0.3	cd	1.8e-12	0.11	0.0635085	0.124474430748379
1821	NB	FIL2	0.0403 + 0.0301*x + 0.00126*x^2 - 3.81e-05*x^3	7	3	0.19	0.3	cd	1.8e-12	0.11	0.0635085	0.124474430748379
1822	NB	FIL2	0.0403 + 0.0301*x + 0.00126*x^2 - 3.81e-05*x^3	8	1	0.49	0.35	cd	2.23e-11	0.14	0.080829	0.158422002770664
1823	NB	FIL2	0.0403 + 0.0301*x + 0.00126*x^2 - 3.81e-05*x^3	8	2	0.35	0.35	cd	2.23e-11	0.14	0.080829	0.158422002770664
1824	NB	FIL2	0.0403 + 0.0301*x + 0.00126*x^2 - 3.81e-05*x^3	8	3	0.21	0.35	cd	2.23e-11	0.14	0.080829	0.158422002770664
1825	NB	FIL2	0.0403 + 0.0301*x + 0.00126*x^2 - 3.81e-05*x^3	9	1	0.43	0.39	b	8.31e-09	0.04	0.023094	0.0452634293630469
1826	NB	FIL2	0.0403 + 0.0301*x + 0.00126*x^2 - 3.81e-05*x^3	9	2	0.39	0.39	b	8.31e-09	0.04	0.023094	0.0452634293630469
1827	NB	FIL2	0.0403 + 0.0301*x + 0.00126*x^2 - 3.81e-05*x^3	9	3	0.35	0.39	b	8.31e-09	0.04	0.023094	0.0452634293630469
1828	NB	FIL2	0.0403 + 0.0301*x + 0.00126*x^2 - 3.81e-05*x^3	10	1	0.63	0.44	def	2.41e-15	0.19	0.109697	0.215001289474473
1829	NB	FIL2	0.0403 + 0.0301*x + 0.00126*x^2 - 3.81e-05*x^3	10	2	0.44	0.44	def	2.41e-15	0.19	0.109697	0.215001289474473
1830	NB	FIL2	0.0403 + 0.0301*x + 0.00126*x^2 - 3.81e-05*x^3	10	3	0.25	0.44	def	2.41e-15	0.19	0.109697	0.215001289474473
1831	NB	FIL2	0.0403 + 0.0301*x + 0.00126*x^2 - 3.81e-05*x^3	11	1	0.58	0.49	cd	7.12e-09	0.09	0.0519615	0.101842716066856
1832	NB	FIL2	0.0403 + 0.0301*x + 0.00126*x^2 - 3.81e-05*x^3	11	2	0.49	0.49	cd	7.12e-09	0.09	0.0519615	0.101842716066856
1833	NB	FIL2	0.0403 + 0.0301*x + 0.00126*x^2 - 3.81e-05*x^3	11	3	0.4	0.49	cd	7.12e-09	0.09	0.0519615	0.101842716066856
1834	NB	FIL2	0.0403 + 0.0301*x + 0.00126*x^2 - 3.81e-05*x^3	12	1	0.68	0.53	c	1.6e-05	0.15	0.0866025	0.169737860111426
1835	NB	FIL2	0.0403 + 0.0301*x + 0.00126*x^2 - 3.81e-05*x^3	12	2	0.53	0.53	c	1.6e-05	0.15	0.0866025	0.169737860111426
1836	NB	FIL2	0.0403 + 0.0301*x + 0.00126*x^2 - 3.81e-05*x^3	12	3	0.38	0.53	c	1.6e-05	0.15	0.0866025	0.169737860111426
1837	NB	FIL2	0.0403 + 0.0301*x + 0.00126*x^2 - 3.81e-05*x^3	13	1	0.78	0.55	d	4.62e-10	0.23	0.132791	0.260264718837519
1838	NB	FIL2	0.0403 + 0.0301*x + 0.00126*x^2 - 3.81e-05*x^3	13	2	0.55	0.55	d	4.62e-10	0.23	0.132791	0.260264718837519
1839	NB	FIL2	0.0403 + 0.0301*x + 0.00126*x^2 - 3.81e-05*x^3	13	3	0.32	0.55	d	4.62e-10	0.23	0.132791	0.260264718837519
1840	NB	FIL2	0.0403 + 0.0301*x + 0.00126*x^2 - 3.81e-05*x^3	14	1	0.76	0.59	c	5.36e-06	0.17	0.0981495	0.192369574792949
1841	NB	FIL2	0.0403 + 0.0301*x + 0.00126*x^2 - 3.81e-05*x^3	14	2	0.59	0.59	c	5.36e-06	0.17	0.0981495	0.192369574792949
1842	NB	FIL2	0.0403 + 0.0301*x + 0.00126*x^2 - 3.81e-05*x^3	14	3	0.42	0.59	c	5.36e-06	0.17	0.0981495	0.192369574792949
1843	NB	FIL2	0.0403 + 0.0301*x + 0.00126*x^2 - 3.81e-05*x^3	15	1	0.79	0.63	bc	3.36e-10	0.16	0.092376	0.181053717452188
1844	NB	FIL2	0.0403 + 0.0301*x + 0.00126*x^2 - 3.81e-05*x^3	15	2	0.63	0.63	bc	3.36e-10	0.16	0.092376	0.181053717452188
1845	NB	FIL2	0.0403 + 0.0301*x + 0.00126*x^2 - 3.81e-05*x^3	15	3	0.47	0.63	bc	3.36e-10	0.16	0.092376	0.181053717452188
1846	NB	FIL2	0.0403 + 0.0301*x + 0.00126*x^2 - 3.81e-05*x^3	16	1	0.94	0.68	b	4.8e-06	0.26	0.150111	0.294212290859805
1847	NB	FIL2	0.0403 + 0.0301*x + 0.00126*x^2 - 3.81e-05*x^3	16	2	0.68	0.68	b	4.8e-06	0.26	0.150111	0.294212290859805
1848	NB	FIL2	0.0403 + 0.0301*x + 0.00126*x^2 - 3.81e-05*x^3	16	3	0.42	0.68	b	4.8e-06	0.26	0.150111	0.294212290859805
1849	NB	FIL2	0.0403 + 0.0301*x + 0.00126*x^2 - 3.81e-05*x^3	17	1	0.85	0.71	c	2.33e-08	0.14	0.080829	0.158422002770664
1850	NB	FIL2	0.0403 + 0.0301*x + 0.00126*x^2 - 3.81e-05*x^3	17	2	0.71	0.71	c	2.33e-08	0.14	0.080829	0.158422002770664
1851	NB	FIL2	0.0403 + 0.0301*x + 0.00126*x^2 - 3.81e-05*x^3	17	3	0.57	0.71	c	2.33e-08	0.14	0.080829	0.158422002770664
1852	NB	FIL2	0.0403 + 0.0301*x + 0.00126*x^2 - 3.81e-05*x^3	18	1	0.77	0.75	cd	5.12e-07	0.02	0.011547	0.0226317146815234
1853	NB	FIL2	0.0403 + 0.0301*x + 0.00126*x^2 - 3.81e-05*x^3	18	2	0.75	0.75	cd	5.12e-07	0.02	0.011547	0.0226317146815234
1854	NB	FIL2	0.0403 + 0.0301*x + 0.00126*x^2 - 3.81e-05*x^3	18	3	0.73	0.75	cd	5.12e-07	0.02	0.011547	0.0226317146815234
1855	NB	FIL2	0.0403 + 0.0301*x + 0.00126*x^2 - 3.81e-05*x^3	19	1	1.02	0.78	cd	3.14e-06	0.24	0.138564	0.271580576178282
1856	NB	FIL2	0.0403 + 0.0301*x + 0.00126*x^2 - 3.81e-05*x^3	19	2	0.78	0.78	cd	3.14e-06	0.24	0.138564	0.271580576178282
1857	NB	FIL2	0.0403 + 0.0301*x + 0.00126*x^2 - 3.81e-05*x^3	19	3	0.54	0.78	cd	3.14e-06	0.24	0.138564	0.271580576178282
1858	NB	FIL2	0.0403 + 0.0301*x + 0.00126*x^2 - 3.81e-05*x^3	20	1	1.11	0.82	d	3.3e-07	0.29	0.167432	0.32815986288209
1859	NB	FIL2	0.0403 + 0.0301*x + 0.00126*x^2 - 3.81e-05*x^3	20	2	0.82	0.82	d	3.3e-07	0.29	0.167432	0.32815986288209
1860	NB	FIL2	0.0403 + 0.0301*x + 0.00126*x^2 - 3.81e-05*x^3	20	3	0.53	0.82	d	3.3e-07	0.29	0.167432	0.32815986288209
1861	NB	FIL2	0.0403 + 0.0301*x + 0.00126*x^2 - 3.81e-05*x^3	21	1	0.94	0.88	d	8.15e-06	0.06	0.034641	0.0678951440445703
1862	NB	FIL2	0.0403 + 0.0301*x + 0.00126*x^2 - 3.81e-05*x^3	21	2	0.88	0.88	d	8.15e-06	0.06	0.034641	0.0678951440445703
1863	NB	FIL2	0.0403 + 0.0301*x + 0.00126*x^2 - 3.81e-05*x^3	21	3	0.82	0.88	d	8.15e-06	0.06	0.034641	0.0678951440445703
1864	NB	FIL2	0.0403 + 0.0301*x + 0.00126*x^2 - 3.81e-05*x^3	22	1	1.16	0.92	d	1.86e-05	0.24	0.138564	0.271580576178281
1865	NB	FIL2	0.0403 + 0.0301*x + 0.00126*x^2 - 3.81e-05*x^3	22	2	0.92	0.92	d	1.86e-05	0.24	0.138564	0.271580576178281
1866	NB	FIL2	0.0403 + 0.0301*x + 0.00126*x^2 - 3.81e-05*x^3	22	3	0.68	0.92	d	1.86e-05	0.24	0.138564	0.271580576178281
1867	NB	FIL2	0.0403 + 0.0301*x + 0.00126*x^2 - 3.81e-05*x^3	23	1	1.2	0.97	cd	6.14e-09	0.23	0.132791	0.260264718837519
1868	NB	FIL2	0.0403 + 0.0301*x + 0.00126*x^2 - 3.81e-05*x^3	23	2	0.97	0.97	cd	6.14e-09	0.23	0.132791	0.260264718837519
1869	NB	FIL2	0.0403 + 0.0301*x + 0.00126*x^2 - 3.81e-05*x^3	23	3	0.74	0.97	cd	6.14e-09	0.23	0.132791	0.260264718837519
1870	NB	FIL2	0.0403 + 0.0301*x + 0.00126*x^2 - 3.81e-05*x^3	24	1	1.2	0.98	bc	0.00015166	0.22	0.127017	0.248948861496758
1871	NB	FIL2	0.0403 + 0.0301*x + 0.00126*x^2 - 3.81e-05*x^3	24	2	0.98	0.98	bc	0.00015166	0.22	0.127017	0.248948861496758
1872	NB	FIL2	0.0403 + 0.0301*x + 0.00126*x^2 - 3.81e-05*x^3	24	3	0.76	0.98	bc	0.00015166	0.22	0.127017	0.248948861496758
1873	NB	FIL2	0.0403 + 0.0301*x + 0.00126*x^2 - 3.81e-05*x^3	25	1	1.49	0.99	cd	1.13e-06	0.5	0.288675	0.565792867038086
1874	NB	FIL2	0.0403 + 0.0301*x + 0.00126*x^2 - 3.81e-05*x^3	25	2	0.99	0.99	cd	1.13e-06	0.5	0.288675	0.565792867038086
1875	NB	FIL2	0.0403 + 0.0301*x + 0.00126*x^2 - 3.81e-05*x^3	25	3	0.49	0.99	cd	1.13e-06	0.5	0.288675	0.565792867038086
1876	NB	FIL2	0.0403 + 0.0301*x + 0.00126*x^2 - 3.81e-05*x^3	26	1	1.19	1.01	de	1.3e-07	0.18	0.103923	0.20368543213371
1877	NB	FIL2	0.0403 + 0.0301*x + 0.00126*x^2 - 3.81e-05*x^3	26	2	1.01	1.01	de	1.3e-07	0.18	0.103923	0.20368543213371
1878	NB	FIL2	0.0403 + 0.0301*x + 0.00126*x^2 - 3.81e-05*x^3	26	3	0.83	1.01	de	1.3e-07	0.18	0.103923	0.20368543213371
1879	NB	FIL2	0.0403 + 0.0301*x + 0.00126*x^2 - 3.81e-05*x^3	27	1	1.32	1.02	d	5.65e-06	0.3	0.173205	0.339475720222852
1880	NB	FIL2	0.0403 + 0.0301*x + 0.00126*x^2 - 3.81e-05*x^3	27	2	1.02	1.02	d	5.65e-06	0.3	0.173205	0.339475720222852
1881	NB	FIL2	0.0403 + 0.0301*x + 0.00126*x^2 - 3.81e-05*x^3	27	3	0.72	1.02	d	5.65e-06	0.3	0.173205	0.339475720222852
1882	NB	FIL2	0.0403 + 0.0301*x + 0.00126*x^2 - 3.81e-05*x^3	28	1	1.54	1.02667	cd	4.53e-08	0.515008	0.29734	0.582775808201701
1883	NB	FIL2	0.0403 + 0.0301*x + 0.00126*x^2 - 3.81e-05*x^3	28	2	1.03	1.02667	cd	4.53e-08	0.515008	0.29734	0.582775808201701
1884	NB	FIL2	0.0403 + 0.0301*x + 0.00126*x^2 - 3.81e-05*x^3	28	3	0.51	1.02667	cd	4.53e-08	0.515008	0.29734	0.582775808201701
1885	NB	FIL2	0.0403 + 0.0301*x + 0.00126*x^2 - 3.81e-05*x^3	29	1	1.34	1.03	d	1.22e-05	0.31	0.178979	0.350791577563613
1886	NB	FIL2	0.0403 + 0.0301*x + 0.00126*x^2 - 3.81e-05*x^3	29	2	1.03	1.03	d	1.22e-05	0.31	0.178979	0.350791577563613
1887	NB	FIL2	0.0403 + 0.0301*x + 0.00126*x^2 - 3.81e-05*x^3	29	3	0.72	1.03	d	1.22e-05	0.31	0.178979	0.350791577563613
1888	NB	FIL2	0.0403 + 0.0301*x + 0.00126*x^2 - 3.81e-05*x^3	30	1	1.46	1.03	d	3.65e-06	0.43	0.248261	0.486581865652753
1889	NB	FIL2	0.0403 + 0.0301*x + 0.00126*x^2 - 3.81e-05*x^3	30	2	1.03	1.03	d	3.65e-06	0.43	0.248261	0.486581865652753
1890	NB	FIL2	0.0403 + 0.0301*x + 0.00126*x^2 - 3.81e-05*x^3	30	3	0.6	1.03	d	3.65e-06	0.43	0.248261	0.486581865652753
1891	NB	HAL2	0.0489 + 0.0633*x - 0.000459*x^2 - 2.22e-05*x^3	1	1	0.14	0.1	bc	0.000639115	0.04	0.023094	0.0452634293630469
1892	NB	HAL2	0.0489 + 0.0633*x - 0.000459*x^2 - 2.22e-05*x^3	1	2	0.1	0.1	bc	0.000639115	0.04	0.023094	0.0452634293630469
1893	NB	HAL2	0.0489 + 0.0633*x - 0.000459*x^2 - 2.22e-05*x^3	1	3	0.06	0.1	bc	0.000639115	0.04	0.023094	0.0452634293630469
1894	NB	HAL2	0.0489 + 0.0633*x - 0.000459*x^2 - 2.22e-05*x^3	2	1	0.23	0.2	b	2.67e-07	0.03	0.0173205	0.033947572022285
1895	NB	HAL2	0.0489 + 0.0633*x - 0.000459*x^2 - 2.22e-05*x^3	2	2	0.2	0.2	b	2.67e-07	0.03	0.0173205	0.033947572022285
1896	NB	HAL2	0.0489 + 0.0633*x - 0.000459*x^2 - 2.22e-05*x^3	2	3	0.17	0.2	b	2.67e-07	0.03	0.0173205	0.033947572022285
1897	NB	HAL2	0.0489 + 0.0633*x - 0.000459*x^2 - 2.22e-05*x^3	3	1	0.36	0.25	b	0.000505941	0.11	0.0635085	0.124474430748379
1898	NB	HAL2	0.0489 + 0.0633*x - 0.000459*x^2 - 2.22e-05*x^3	3	2	0.25	0.25	b	0.000505941	0.11	0.0635085	0.124474430748379
1899	NB	HAL2	0.0489 + 0.0633*x - 0.000459*x^2 - 2.22e-05*x^3	3	3	0.14	0.25	b	0.000505941	0.11	0.0635085	0.124474430748379
1900	NB	HAL2	0.0489 + 0.0633*x - 0.000459*x^2 - 2.22e-05*x^3	4	1	0.42	0.3	b	7.22e-06	0.12	0.069282	0.135790288089141
1901	NB	HAL2	0.0489 + 0.0633*x - 0.000459*x^2 - 2.22e-05*x^3	4	2	0.3	0.3	b	7.22e-06	0.12	0.069282	0.135790288089141
1902	NB	HAL2	0.0489 + 0.0633*x - 0.000459*x^2 - 2.22e-05*x^3	4	3	0.18	0.3	b	7.22e-06	0.12	0.069282	0.135790288089141
1903	NB	HAL2	0.0489 + 0.0633*x - 0.000459*x^2 - 2.22e-05*x^3	5	1	0.42	0.35	b	6.4e-05	0.07	0.0404145	0.0792110013853319
1904	NB	HAL2	0.0489 + 0.0633*x - 0.000459*x^2 - 2.22e-05*x^3	5	2	0.35	0.35	b	6.4e-05	0.07	0.0404145	0.0792110013853319
1905	NB	HAL2	0.0489 + 0.0633*x - 0.000459*x^2 - 2.22e-05*x^3	5	3	0.28	0.35	b	6.4e-05	0.07	0.0404145	0.0792110013853319
1906	NB	HAL2	0.0489 + 0.0633*x - 0.000459*x^2 - 2.22e-05*x^3	6	1	0.56	0.4	bcd	1.25e-07	0.16	0.092376	0.181053717452187
1907	NB	HAL2	0.0489 + 0.0633*x - 0.000459*x^2 - 2.22e-05*x^3	6	2	0.4	0.4	bcd	1.25e-07	0.16	0.092376	0.181053717452187
1908	NB	HAL2	0.0489 + 0.0633*x - 0.000459*x^2 - 2.22e-05*x^3	6	3	0.24	0.4	bcd	1.25e-07	0.16	0.092376	0.181053717452187
1909	NB	HAL2	0.0489 + 0.0633*x - 0.000459*x^2 - 2.22e-05*x^3	7	1	0.63	0.45	cde	2.01e-08	0.18	0.103923	0.203685432133711
1910	NB	HAL2	0.0489 + 0.0633*x - 0.000459*x^2 - 2.22e-05*x^3	7	2	0.45	0.45	cde	2.01e-08	0.18	0.103923	0.203685432133711
1911	NB	HAL2	0.0489 + 0.0633*x - 0.000459*x^2 - 2.22e-05*x^3	7	3	0.27	0.45	cde	2.01e-08	0.18	0.103923	0.203685432133711
1912	NB	HAL2	0.0489 + 0.0633*x - 0.000459*x^2 - 2.22e-05*x^3	8	1	0.72	0.5	c	1.45e-11	0.22	0.127017	0.248948861496758
1913	NB	HAL2	0.0489 + 0.0633*x - 0.000459*x^2 - 2.22e-05*x^3	8	2	0.5	0.5	c	1.45e-11	0.22	0.127017	0.248948861496758
1914	NB	HAL2	0.0489 + 0.0633*x - 0.000459*x^2 - 2.22e-05*x^3	8	3	0.28	0.5	c	1.45e-11	0.22	0.127017	0.248948861496758
1915	NB	HAL2	0.0489 + 0.0633*x - 0.000459*x^2 - 2.22e-05*x^3	9	1	0.78	0.54	c	5.74e-10	0.24	0.138564	0.271580576178281
1916	NB	HAL2	0.0489 + 0.0633*x - 0.000459*x^2 - 2.22e-05*x^3	9	2	0.54	0.54	c	5.74e-10	0.24	0.138564	0.271580576178281
1917	NB	HAL2	0.0489 + 0.0633*x - 0.000459*x^2 - 2.22e-05*x^3	9	3	0.3	0.54	c	5.74e-10	0.24	0.138564	0.271580576178281
1918	NB	HAL2	0.0489 + 0.0633*x - 0.000459*x^2 - 2.22e-05*x^3	10	1	0.62	0.59	cde	2.35e-06	0.03	0.0173205	0.0339475720222851
1919	NB	HAL2	0.0489 + 0.0633*x - 0.000459*x^2 - 2.22e-05*x^3	10	2	0.59	0.59	cde	2.35e-06	0.03	0.0173205	0.0339475720222851
1920	NB	HAL2	0.0489 + 0.0633*x - 0.000459*x^2 - 2.22e-05*x^3	10	3	0.56	0.59	cde	2.35e-06	0.03	0.0173205	0.0339475720222851
1921	NB	HAL2	0.0489 + 0.0633*x - 0.000459*x^2 - 2.22e-05*x^3	11	1	0.93	0.65	bc	5.32e-06	0.28	0.161658	0.316844005541328
1922	NB	HAL2	0.0489 + 0.0633*x - 0.000459*x^2 - 2.22e-05*x^3	11	2	0.65	0.65	bc	5.32e-06	0.28	0.161658	0.316844005541328
1923	NB	HAL2	0.0489 + 0.0633*x - 0.000459*x^2 - 2.22e-05*x^3	11	3	0.37	0.65	bc	5.32e-06	0.28	0.161658	0.316844005541328
1924	NB	HAL2	0.0489 + 0.0633*x - 0.000459*x^2 - 2.22e-05*x^3	12	1	0.9	0.69	d	8.37e-10	0.21	0.121244	0.237633004155996
1925	NB	HAL2	0.0489 + 0.0633*x - 0.000459*x^2 - 2.22e-05*x^3	12	2	0.69	0.69	d	8.37e-10	0.21	0.121244	0.237633004155996
1926	NB	HAL2	0.0489 + 0.0633*x - 0.000459*x^2 - 2.22e-05*x^3	12	3	0.48	0.69	d	8.37e-10	0.21	0.121244	0.237633004155996
1927	NB	HAL2	0.0489 + 0.0633*x - 0.000459*x^2 - 2.22e-05*x^3	13	1	0.86	0.72	cde	4.46e-06	0.14	0.080829	0.158422002770664
1928	NB	HAL2	0.0489 + 0.0633*x - 0.000459*x^2 - 2.22e-05*x^3	13	2	0.72	0.72	cde	4.46e-06	0.14	0.080829	0.158422002770664
1929	NB	HAL2	0.0489 + 0.0633*x - 0.000459*x^2 - 2.22e-05*x^3	13	3	0.58	0.72	cde	4.46e-06	0.14	0.080829	0.158422002770664
1930	NB	HAL2	0.0489 + 0.0633*x - 0.000459*x^2 - 2.22e-05*x^3	14	1	0.83	0.79	cd	1.56e-09	0.04	0.023094	0.0452634293630468
1931	NB	HAL2	0.0489 + 0.0633*x - 0.000459*x^2 - 2.22e-05*x^3	14	2	0.79	0.79	cd	1.56e-09	0.04	0.023094	0.0452634293630468
1932	NB	HAL2	0.0489 + 0.0633*x - 0.000459*x^2 - 2.22e-05*x^3	14	3	0.75	0.79	cd	1.56e-09	0.04	0.023094	0.0452634293630468
1933	NB	HAL2	0.0489 + 0.0633*x - 0.000459*x^2 - 2.22e-05*x^3	15	1	1.04	0.85	bcd	4.75e-05	0.19	0.109697	0.215001289474472
1934	NB	HAL2	0.0489 + 0.0633*x - 0.000459*x^2 - 2.22e-05*x^3	15	2	0.85	0.85	bcd	4.75e-05	0.19	0.109697	0.215001289474472
1935	NB	HAL2	0.0489 + 0.0633*x - 0.000459*x^2 - 2.22e-05*x^3	15	3	0.66	0.85	bcd	4.75e-05	0.19	0.109697	0.215001289474472
1936	NB	HAL2	0.0489 + 0.0633*x - 0.000459*x^2 - 2.22e-05*x^3	16	1	1.3	0.89	bcd	4.75e-05	0.41	0.236714	0.46395015097123
1937	NB	HAL2	0.0489 + 0.0633*x - 0.000459*x^2 - 2.22e-05*x^3	16	2	0.89	0.89	bcd	4.75e-05	0.41	0.236714	0.46395015097123
1938	NB	HAL2	0.0489 + 0.0633*x - 0.000459*x^2 - 2.22e-05*x^3	16	3	0.48	0.89	bcd	4.75e-05	0.41	0.236714	0.46395015097123
1939	NB	HAL2	0.0489 + 0.0633*x - 0.000459*x^2 - 2.22e-05*x^3	17	1	1.23	0.92	cd	4.91e-07	0.31	0.178979	0.350791577563614
1940	NB	HAL2	0.0489 + 0.0633*x - 0.000459*x^2 - 2.22e-05*x^3	17	2	0.92	0.92	cd	4.91e-07	0.31	0.178979	0.350791577563614
1941	NB	HAL2	0.0489 + 0.0633*x - 0.000459*x^2 - 2.22e-05*x^3	17	3	0.61	0.92	cd	4.91e-07	0.31	0.178979	0.350791577563614
1942	NB	HAL2	0.0489 + 0.0633*x - 0.000459*x^2 - 2.22e-05*x^3	18	1	1.32	0.96	bc	4.32e-07	0.36	0.207846	0.407370864267421
1943	NB	HAL2	0.0489 + 0.0633*x - 0.000459*x^2 - 2.22e-05*x^3	18	2	0.96	0.96	bc	4.32e-07	0.36	0.207846	0.407370864267421
1944	NB	HAL2	0.0489 + 0.0633*x - 0.000459*x^2 - 2.22e-05*x^3	18	3	0.6	0.96	bc	4.32e-07	0.36	0.207846	0.407370864267421
1945	NB	HAL2	0.0489 + 0.0633*x - 0.000459*x^2 - 2.22e-05*x^3	19	1	1.44	0.96	b	1.09e-05	0.48	0.277128	0.543161152356562
1946	NB	HAL2	0.0489 + 0.0633*x - 0.000459*x^2 - 2.22e-05*x^3	19	2	0.96	0.96	b	1.09e-05	0.48	0.277128	0.543161152356562
1947	NB	HAL2	0.0489 + 0.0633*x - 0.000459*x^2 - 2.22e-05*x^3	19	3	0.48	0.96	b	1.09e-05	0.48	0.277128	0.543161152356562
1948	NB	HAL2	0.0489 + 0.0633*x - 0.000459*x^2 - 2.22e-05*x^3	20	1	1.15	0.966667	c	7.53e-06	0.185023	0.106823	0.209368845418075
1949	NB	HAL2	0.0489 + 0.0633*x - 0.000459*x^2 - 2.22e-05*x^3	20	2	0.97	0.966667	c	7.53e-06	0.185023	0.106823	0.209368845418075
1950	NB	HAL2	0.0489 + 0.0633*x - 0.000459*x^2 - 2.22e-05*x^3	20	3	0.78	0.966667	c	7.53e-06	0.185023	0.106823	0.209368845418075
1951	NB	HAL2	0.0489 + 0.0633*x - 0.000459*x^2 - 2.22e-05*x^3	21	1	1.27	0.966667	c	2.96e-06	0.305014	0.1761	0.345149107368544
1952	NB	HAL2	0.0489 + 0.0633*x - 0.000459*x^2 - 2.22e-05*x^3	21	2	0.97	0.966667	c	2.96e-06	0.305014	0.1761	0.345149107368544
1953	NB	HAL2	0.0489 + 0.0633*x - 0.000459*x^2 - 2.22e-05*x^3	21	3	0.66	0.966667	c	2.96e-06	0.305014	0.1761	0.345149107368544
1954	NB	HAL2	0.0489 + 0.0633*x - 0.000459*x^2 - 2.22e-05*x^3	22	1	0.98	0.966667	c	5.11e-06	0.0152753	0.00881917	0.0172852576057874
1955	NB	HAL2	0.0489 + 0.0633*x - 0.000459*x^2 - 2.22e-05*x^3	22	2	0.97	0.966667	c	5.11e-06	0.0152753	0.00881917	0.0172852576057874
1956	NB	HAL2	0.0489 + 0.0633*x - 0.000459*x^2 - 2.22e-05*x^3	22	3	0.95	0.966667	c	5.11e-06	0.0152753	0.00881917	0.0172852576057874
1957	NB	HAL2	0.0489 + 0.0633*x - 0.000459*x^2 - 2.22e-05*x^3	23	1	1.34	0.966667	cd	3.78e-10	0.375011	0.216513	0.424357223267124
1958	NB	HAL2	0.0489 + 0.0633*x - 0.000459*x^2 - 2.22e-05*x^3	23	2	0.97	0.966667	cd	3.78e-10	0.375011	0.216513	0.424357223267124
1959	NB	HAL2	0.0489 + 0.0633*x - 0.000459*x^2 - 2.22e-05*x^3	23	3	0.59	0.966667	cd	3.78e-10	0.375011	0.216513	0.424357223267124
1960	NB	HAL2	0.0489 + 0.0633*x - 0.000459*x^2 - 2.22e-05*x^3	24	1	1.36	0.966667	c	2.94e-06	0.395011	0.228059	0.446988301359085
1961	NB	HAL2	0.0489 + 0.0633*x - 0.000459*x^2 - 2.22e-05*x^3	24	2	0.97	0.966667	c	2.94e-06	0.395011	0.228059	0.446988301359085
1962	NB	HAL2	0.0489 + 0.0633*x - 0.000459*x^2 - 2.22e-05*x^3	24	3	0.57	0.966667	c	2.94e-06	0.395011	0.228059	0.446988301359085
1963	NB	HAL2	0.0489 + 0.0633*x - 0.000459*x^2 - 2.22e-05*x^3	25	1	1.22	0.966667	d	1.44e-05	0.255016	0.147234	0.288572851560038
1964	NB	HAL2	0.0489 + 0.0633*x - 0.000459*x^2 - 2.22e-05*x^3	25	2	0.97	0.966667	d	1.44e-05	0.255016	0.147234	0.288572851560038
1965	NB	HAL2	0.0489 + 0.0633*x - 0.000459*x^2 - 2.22e-05*x^3	25	3	0.71	0.966667	d	1.44e-05	0.255016	0.147234	0.288572851560038
1966	NB	HAL2	0.0489 + 0.0633*x - 0.000459*x^2 - 2.22e-05*x^3	26	1	1.17	0.966667	d	1.77e-05	0.20502	0.118369	0.231998074055591
1967	NB	HAL2	0.0489 + 0.0633*x - 0.000459*x^2 - 2.22e-05*x^3	26	2	0.97	0.966667	d	1.77e-05	0.20502	0.118369	0.231998074055591
1968	NB	HAL2	0.0489 + 0.0633*x - 0.000459*x^2 - 2.22e-05*x^3	26	3	0.76	0.966667	d	1.77e-05	0.20502	0.118369	0.231998074055591
1969	NB	HAL2	0.0489 + 0.0633*x - 0.000459*x^2 - 2.22e-05*x^3	27	1	1.25	0.966667	c	3.75e-05	0.285015	0.164553	0.322518477438487
1970	NB	HAL2	0.0489 + 0.0633*x - 0.000459*x^2 - 2.22e-05*x^3	27	2	0.97	0.966667	c	3.75e-05	0.285015	0.164553	0.322518477438487
1971	NB	HAL2	0.0489 + 0.0633*x - 0.000459*x^2 - 2.22e-05*x^3	27	3	0.68	0.966667	c	3.75e-05	0.285015	0.164553	0.322518477438487
1972	NB	HAL2	0.0489 + 0.0633*x - 0.000459*x^2 - 2.22e-05*x^3	28	1	1.1	0.973333	c	5.32e-07	0.125033	0.072188	0.14148593125606
1973	NB	HAL2	0.0489 + 0.0633*x - 0.000459*x^2 - 2.22e-05*x^3	28	2	0.97	0.973333	c	5.32e-07	0.125033	0.072188	0.14148593125606
1974	NB	HAL2	0.0489 + 0.0633*x - 0.000459*x^2 - 2.22e-05*x^3	28	3	0.85	0.973333	c	5.32e-07	0.125033	0.072188	0.14148593125606
1975	NB	HAL2	0.0489 + 0.0633*x - 0.000459*x^2 - 2.22e-05*x^3	29	1	1.02	0.973333	c	1.74e-06	0.0450925	0.0260342	0.0510260269168089
1976	NB	HAL2	0.0489 + 0.0633*x - 0.000459*x^2 - 2.22e-05*x^3	29	2	0.97	0.973333	c	1.74e-06	0.0450925	0.0260342	0.0510260269168089
1977	NB	HAL2	0.0489 + 0.0633*x - 0.000459*x^2 - 2.22e-05*x^3	29	3	0.93	0.973333	c	1.74e-06	0.0450925	0.0260342	0.0510260269168089
1978	NB	HAL2	0.0489 + 0.0633*x - 0.000459*x^2 - 2.22e-05*x^3	30	1	1.42	0.973333	e	1.75e-05	0.445009	0.256926	0.503566246924472
1979	NB	HAL2	0.0489 + 0.0633*x - 0.000459*x^2 - 2.22e-05*x^3	30	2	0.97	0.973333	e	1.75e-05	0.445009	0.256926	0.503566246924472
1980	NB	HAL2	0.0489 + 0.0633*x - 0.000459*x^2 - 2.22e-05*x^3	30	3	0.53	0.973333	e	1.75e-05	0.445009	0.256926	0.503566246924472

## Sheet: reg_total_shoots
	media	pop	callus.type	rep	value	means	M	p	sd	se	ci
1	REG	FIL2	Callus Type I	1	30	27	a	0.089662517	3	1.73205	3.39475720222851
2	REG	FIL2	Callus Type I	2	27	27	a	0.089662517	3	1.73205	3.39475720222851
3	REG	FIL2	Callus Type I	3	24	27	a	0.089662517	3	1.73205	3.39475720222851
4	REG-SEO	FIL2	Callus Type I	1	24	22.6667	a	0.089662517	1.52753	0.881917	1.72852576057874
5	REG-SEO	FIL2	Callus Type I	2	23	22.6667	a	0.089662517	1.52753	0.881917	1.72852576057874
6	REG-SEO	FIL2	Callus Type I	3	21	22.6667	a	0.089662517	1.52753	0.881917	1.72852576057874
7	REG	FIL2	Callus Type II	1	11	7.66667	a	0.082794493	2.88675	1.66667	3.26660664090009
8	REG	FIL2	Callus Type II	2	6	7.66667	a	0.082794493	2.88675	1.66667	3.26660664090009
9	REG	FIL2	Callus Type II	3	6	7.66667	a	0.082794493	2.88675	1.66667	3.26660664090009
10	REG-SEO	FIL2	Callus Type II	1	5	3	a	0.082794493	2	1.1547	2.26317146815234
11	REG-SEO	FIL2	Callus Type II	2	3	3	a	0.082794493	2	1.1547	2.26317146815234
12	REG-SEO	FIL2	Callus Type II	3	1	3	a	0.082794493	2	1.1547	2.26317146815234
13	REG	FIL2	Callus Type III	1	2	1	a	1	1	0.57735	1.13158573407617
14	REG	FIL2	Callus Type III	2	1	1	a	1	1	0.57735	1.13158573407617
15	REG	FIL2	Callus Type III	3	0	1	a	1	1	0.57735	1.13158573407617
16	REG-SEO	FIL2	Callus Type III	1	2	1	a	1	1	0.57735	1.13158573407617
17	REG-SEO	FIL2	Callus Type III	2	1	1	a	1	1	0.57735	1.13158573407617
18	REG-SEO	FIL2	Callus Type III	3	0	1	a	1	1	0.57735	1.13158573407617
19	REG	FIL2	Callus Type IV	1	0	0	a	NA	0	0	NA
20	REG	FIL2	Callus Type IV	2	0	0	a	NA	0	0	NA
21	REG	FIL2	Callus Type IV	3	0	0	a	NA	0	0	NA
22	REG-SEO	FIL2	Callus Type IV	1	0	0	a	NA	0	0	NA
23	REG-SEO	FIL2	Callus Type IV	2	0	0	a	NA	0	0	NA
24	REG-SEO	FIL2	Callus Type IV	3	0	0	a	NA	0	0	NA
25	REG	HAL2	Callus Type I	1	29	26	a	0.05169353	2.64575	1.52753	2.99389443951402
26	REG	HAL2	Callus Type I	2	25	26	a	0.05169353	2.64575	1.52753	2.99389443951402
27	REG	HAL2	Callus Type I	3	24	26	a	0.05169353	2.64575	1.52753	2.99389443951402
28	REG-SEO	HAL2	Callus Type I	1	23	20.6667	a	0.05169353	2.08167	1.20185	2.35558354810729
29	REG-SEO	HAL2	Callus Type I	2	20	20.6667	a	0.05169353	2.08167	1.20185	2.35558354810729
30	REG-SEO	HAL2	Callus Type I	3	19	20.6667	a	0.05169353	2.08167	1.20185	2.35558354810729
31	REG	HAL2	Callus Type II	1	15	11.3333	a	0.144703999	3.21455	1.85592	3.63753920851748
32	REG	HAL2	Callus Type II	2	10	11.3333	a	0.144703999	3.21455	1.85592	3.63753920851748
33	REG	HAL2	Callus Type II	3	9	11.3333	a	0.144703999	3.21455	1.85592	3.63753920851748
34	REG-SEO	HAL2	Callus Type II	1	9	7.33333	a	0.144703999	2.08167	1.20185	2.35558354810729
35	REG-SEO	HAL2	Callus Type II	2	8	7.33333	a	0.144703999	2.08167	1.20185	2.35558354810729
36	REG-SEO	HAL2	Callus Type II	3	5	7.33333	a	0.144703999	2.08167	1.20185	2.35558354810729
37	REG	HAL2	Callus Type III	1	4	1.33333	a	0.507157507	2.3094	1.33333	2.61328531272007
38	REG	HAL2	Callus Type III	2	0	1.33333	a	0.507157507	2.3094	1.33333	2.61328531272007
39	REG	HAL2	Callus Type III	3	0	1.33333	a	0.507157507	2.3094	1.33333	2.61328531272007
40	REG-SEO	HAL2	Callus Type III	1	1	0.333333	a	0.507157507	0.57735	0.333333	0.653321328180018
41	REG-SEO	HAL2	Callus Type III	2	0	0.333333	a	0.507157507	0.57735	0.333333	0.653321328180018
42	REG-SEO	HAL2	Callus Type III	3	0	0.333333	a	0.507157507	0.57735	0.333333	0.653321328180018
43	REG	HAL2	Callus Type IV	1	0	0	a	NA	0	0	NA
44	REG	HAL2	Callus Type IV	2	0	0	a	NA	0	0	NA
45	REG	HAL2	Callus Type IV	3	0	0	a	NA	0	0	NA
46	REG-SEO	HAL2	Callus Type IV	1	0	0	a	NA	0	0	NA
47	REG-SEO	HAL2	Callus Type IV	2	0	0	a	NA	0	0	NA
48	REG-SEO	HAL2	Callus Type IV	3	0	0	a	NA	0	0	NA

## Sheet: reg_per_gram
	media	pop	callus.type	rep	value	means	M	p	sd	se	ci
1	REG	FIL2	Callus Type I	1	37.5	26.8357	a	0.03955348	9.72366	5.61396	11.0031541422564
2	REG	FIL2	Callus Type I	2	24.5455	26.8357	a	0.03955348	9.72366	5.61396	11.0031541422564
3	REG	FIL2	Callus Type I	3	18.4615	26.8357	a	0.03955348	9.72366	5.61396	11.0031541422564
4	REG-SEO	FIL2	Callus Type I	1	10.582	9.68407	b	0.03955348	1.69239	0.9771	1.91508000429981
5	REG-SEO	FIL2	Callus Type I	2	10.7383	9.68407	b	0.03955348	1.69239	0.9771	1.91508000429981
6	REG-SEO	FIL2	Callus Type I	3	7.73196	9.68407	b	0.03955348	1.69239	0.9771	1.91508000429981
7	REG	FIL2	Callus Type II	1	10.4762	11.5427	a	0.000805829	1.40801	0.812913	1.59328069772754
8	REG	FIL2	Callus Type II	2	13.1387	11.5427	a	0.000805829	1.40801	0.812913	1.59328069772754
9	REG	FIL2	Callus Type II	3	11.0132	11.5427	a	0.000805829	1.40801	0.812913	1.59328069772754
10	REG-SEO	FIL2	Callus Type II	1	4	4.03175	b	0.000805829	0.239677	0.138378	0.271215394892583
11	REG-SEO	FIL2	Callus Type II	2	4.28571	4.03175	b	0.000805829	0.239677	0.138378	0.271215394892583
12	REG-SEO	FIL2	Callus Type II	3	3.80952	4.03175	b	0.000805829	0.239677	0.138378	0.271215394892583
13	REG	FIL2	Callus Type III	1	1.41844	0.592717	a	0.672899454	0.737368	0.42572	0.834394930704059
14	REG	FIL2	Callus Type III	2	0.359712	0.592717	a	0.672899454	0.737368	0.42572	0.834394930704059
15	REG	FIL2	Callus Type III	3	0	0.592717	a	0.672899454	0.737368	0.42572	0.834394930704059
16	REG-SEO	FIL2	Callus Type III	1	0.784314	0.373295	a	0.672899454	0.393515	0.227196	0.445296376413814
17	REG-SEO	FIL2	Callus Type III	2	0.33557	0.373295	a	0.672899454	0.393515	0.227196	0.445296376413814
18	REG-SEO	FIL2	Callus Type III	3	0	0.373295	a	0.672899454	0.393515	0.227196	0.445296376413814
19	REG	FIL2	Callus Type IV	1	0	0	a	NA	0	0	NA
20	REG	FIL2	Callus Type IV	2	0	0	a	NA	0	0	NA
21	REG	FIL2	Callus Type IV	3	0	0	a	NA	0	0	NA
22	REG-SEO	FIL2	Callus Type IV	1	0	0	a	NA	0	0	NA
23	REG-SEO	FIL2	Callus Type IV	2	0	0	a	NA	0	0	NA
24	REG-SEO	FIL2	Callus Type IV	3	0	0	a	NA	0	0	NA
25	REG	HAL2	Callus Type I	1	45	31.8788	a	0.047896261	11.4871	6.63207	12.9986237885185
26	REG	HAL2	Callus Type I	2	23.6364	31.8788	a	0.047896261	11.4871	6.63207	12.9986237885185
27	REG	HAL2	Callus Type I	3	27	31.8788	a	0.047896261	11.4871	6.63207	12.9986237885185
28	REG-SEO	HAL2	Callus Type I	1	14.4928	12.9008	b	0.047896261	2.01283	1.16211	2.27769051078558
29	REG-SEO	HAL2	Callus Type I	2	10.6383	12.9008	b	0.047896261	2.01283	1.16211	2.27769051078558
30	REG-SEO	HAL2	Callus Type I	3	13.5714	12.9008	b	0.047896261	2.01283	1.16211	2.27769051078558
31	REG	HAL2	Callus Type II	1	12.234	11.3724	a	0.000169266	1.02932	0.594278	1.16476369933899
32	REG	HAL2	Callus Type II	2	10.2326	11.3724	a	0.000169266	1.02932	0.594278	1.16476369933899
33	REG	HAL2	Callus Type II	3	11.6505	11.3724	a	0.000169266	1.02932	0.594278	1.16476369933899
34	REG-SEO	HAL2	Callus Type II	1	3.35821	3.15609	b	0.000169266	0.188501	0.108831	0.213304537913704
35	REG-SEO	HAL2	Callus Type II	2	3.125	3.15609	b	0.000169266	0.188501	0.108831	0.213304537913704
36	REG-SEO	HAL2	Callus Type II	3	2.98507	3.15609	b	0.000169266	0.188501	0.108831	0.213304537913704
37	REG	HAL2	Callus Type III	1	1.74825	1.18335	a	0.156620782	1.02516	0.591877	1.1600585801548
38	REG	HAL2	Callus Type III	2	1.8018	1.18335	a	0.156620782	1.02516	0.591877	1.1600585801548
39	REG	HAL2	Callus Type III	3	0	1.18335	a	0.156620782	1.02516	0.591877	1.1600585801548
40	REG-SEO	HAL2	Callus Type III	1	0.3861	0.1287	a	0.156620782	0.222915	0.1287	0.252247616992338
41	REG-SEO	HAL2	Callus Type III	2	0	0.1287	a	0.156620782	0.222915	0.1287	0.252247616992338
42	REG-SEO	HAL2	Callus Type III	3	0	0.1287	a	0.156620782	0.222915	0.1287	0.252247616992338
43	REG	HAL2	Callus Type IV	1	0	0	a	NA	0	0	NA
44	REG	HAL2	Callus Type IV	2	0	0	a	NA	0	0	NA
45	REG	HAL2	Callus Type IV	3	0	0	a	NA	0	0	NA
46	REG-SEO	HAL2	Callus Type IV	1	0	0	a	NA	0	0	NA
47	REG-SEO	HAL2	Callus Type IV	2	0	0	a	NA	0	0	NA
48	REG-SEO	HAL2	Callus Type IV	3	0	0	a	NA	0	0	NA

## Sheet: inflorescence_reg
	media	pop	means	sd	N	se	M	ci	rep	value
1	MP	FIL2	11.0909	5.6472	11	1.7027	a	3.33722	1	13
2	MP	FIL2	11.0909	5.6472	11	1.7027	a	3.33722	2	9
3	MP	FIL2	11.0909	5.6472	11	1.7027	a	3.33722	3	0
4	MP	FIL2	11.0909	5.6472	11	1.7027	a	3.33722	4	7
5	MP	FIL2	11.0909	5.6472	11	1.7027	a	3.33722	5	18
6	MP	FIL2	11.0909	5.6472	11	1.7027	a	3.33722	6	16
7	MP	FIL2	11.0909	5.6472	11	1.7027	a	3.33722	7	20
8	MP	FIL2	11.0909	5.6472	11	1.7027	a	3.33722	8	11
9	MP	FIL2	11.0909	5.6472	11	1.7027	a	3.33722	9	8
10	MP	FIL2	11.0909	5.6472	11	1.7027	a	3.33722	10	12
11	MP	FIL2	11.0909	5.6472	11	1.7027	a	3.33722	11	8
12	MS-OG	FIL2	3.72727	3.87533	11	1.16846	b	2.29013	1	5
13	MS-OG	FIL2	3.72727	3.87533	11	1.16846	b	2.29013	2	5
14	MS-OG	FIL2	3.72727	3.87533	11	1.16846	b	2.29013	3	9
15	MS-OG	FIL2	3.72727	3.87533	11	1.16846	b	2.29013	4	0
16	MS-OG	FIL2	3.72727	3.87533	11	1.16846	b	2.29013	5	0
17	MS-OG	FIL2	3.72727	3.87533	11	1.16846	b	2.29013	6	0
18	MS-OG	FIL2	3.72727	3.87533	11	1.16846	b	2.29013	7	1
19	MS-OG	FIL2	3.72727	3.87533	11	1.16846	b	2.29013	8	3
20	MS-OG	FIL2	3.72727	3.87533	11	1.16846	b	2.29013	9	0
21	MS-OG	FIL2	3.72727	3.87533	11	1.16846	b	2.29013	10	9
22	MS-OG	FIL2	3.72727	3.87533	11	1.16846	b	2.29013	11	9
23	MP	HAL2	9.81818	7.90972	11	2.38487	a	4.67426	1	9
24	MP	HAL2	9.81818	7.90972	11	2.38487	a	4.67426	2	2
25	MP	HAL2	9.81818	7.90972	11	2.38487	a	4.67426	3	15
26	MP	HAL2	9.81818	7.90972	11	2.38487	a	4.67426	4	15
27	MP	HAL2	9.81818	7.90972	11	2.38487	a	4.67426	5	7
28	MP	HAL2	9.81818	7.90972	11	2.38487	a	4.67426	6	23
29	MP	HAL2	9.81818	7.90972	11	2.38487	a	4.67426	7	3
30	MP	HAL2	9.81818	7.90972	11	2.38487	a	4.67426	8	22
31	MP	HAL2	9.81818	7.90972	11	2.38487	a	4.67426	9	0
32	MP	HAL2	9.81818	7.90972	11	2.38487	a	4.67426	10	4
33	MP	HAL2	9.81818	7.90972	11	2.38487	a	4.67426	11	8
34	MS-OG	HAL2	1.27273	1.42063	11	0.428335	b	0.839522	1	0
35	MS-OG	HAL2	1.27273	1.42063	11	0.428335	b	0.839522	2	0
36	MS-OG	HAL2	1.27273	1.42063	11	0.428335	b	0.839522	3	1
37	MS-OG	HAL2	1.27273	1.42063	11	0.428335	b	0.839522	4	0
38	MS-OG	HAL2	1.27273	1.42063	11	0.428335	b	0.839522	5	3
39	MS-OG	HAL2	1.27273	1.42063	11	0.428335	b	0.839522	6	0
40	MS-OG	HAL2	1.27273	1.42063	11	0.428335	b	0.839522	7	2
41	MS-OG	HAL2	1.27273	1.42063	11	0.428335	b	0.839522	8	0
42	MS-OG	HAL2	1.27273	1.42063	11	0.428335	b	0.839522	9	2
43	MS-OG	HAL2	1.27273	1.42063	11	0.428335	b	0.839522	10	4
44	MS-OG	HAL2	1.27273	1.42063	11	0.428335	b	0.839522	11	2

## Sheet: inflorescence_wt
	pop	media	N	sd	se	ci	trt	means	M	rep	value
1	FIL2	MP	5	0.565685	0.252982	0.702391	MP	3.7	a	1	3.4
2	FIL2	MP	5	0.565685	0.252982	0.702391	MP	3.7	a	2	3.6
3	FIL2	MP	5	0.565685	0.252982	0.702391	MP	3.7	a	3	4.6
4	FIL2	MP	5	0.565685	0.252982	0.702391	MP	3.7	a	4	3.8
5	FIL2	MP	5	0.565685	0.252982	0.702391	MP	3.7	a	5	3.1
6	FIL2	MS-OG	5	0.370135	0.165529	0.459583	MS-OG	1.72	b	1	1.2
7	FIL2	MS-OG	5	0.370135	0.165529	0.459583	MS-OG	1.72	b	2	1.6
8	FIL2	MS-OG	5	0.370135	0.165529	0.459583	MS-OG	1.72	b	3	2.2
9	FIL2	MS-OG	5	0.370135	0.165529	0.459583	MS-OG	1.72	b	4	1.7
10	FIL2	MS-OG	5	0.370135	0.165529	0.459583	MS-OG	1.72	b	5	1.9
11	HAL2	MP	5	0.311448	0.139284	0.386714	MP	4.12	a	1	4.2
12	HAL2	MP	5	0.311448	0.139284	0.386714	MP	4.12	a	2	3.8
13	HAL2	MP	5	0.311448	0.139284	0.386714	MP	4.12	a	3	4.6
14	HAL2	MP	5	0.311448	0.139284	0.386714	MP	4.12	a	4	3.9
15	HAL2	MP	5	0.311448	0.139284	0.386714	MP	4.12	a	5	4.1
16	HAL2	MS-OG	5	0.304959	0.136382	0.378657	MS-OG	1.84	b	1	1.5
17	HAL2	MS-OG	5	0.304959	0.136382	0.378657	MS-OG	1.84	b	2	1.8
18	HAL2	MS-OG	5	0.304959	0.136382	0.378657	MS-OG	1.84	b	3	1.6
19	HAL2	MS-OG	5	0.304959	0.136382	0.378657	MS-OG	1.84	b	4	2.1
20	HAL2	MS-OG	5	0.304959	0.136382	0.378657	MS-OG	1.84	b	5	2.2

## Sheet: comparison
	pop	medium	age	measure	N	means	sd	se	ci	Rep	value	M
1	FIL2	MS-OG	< 1 Week	Germination	10	23	4.83046	1.52753	3.4555	1	20	b
2	FIL2	MS-OG	< 1 Week	Germination	10	23	4.83046	1.52753	3.4555	2	20	b
3	FIL2	MS-OG	< 1 Week	Germination	10	23	4.83046	1.52753	3.4555	3	30	b
4	FIL2	MS-OG	< 1 Week	Germination	10	23	4.83046	1.52753	3.4555	4	30	b
5	FIL2	MS-OG	< 1 Week	Germination	10	23	4.83046	1.52753	3.4555	5	20	b
6	FIL2	MS-OG	< 1 Week	Germination	10	23	4.83046	1.52753	3.4555	6	20	b
7	FIL2	MS-OG	< 1 Week	Germination	10	23	4.83046	1.52753	3.4555	7	20	b
8	FIL2	MS-OG	< 1 Week	Germination	10	23	4.83046	1.52753	3.4555	8	20	b
9	FIL2	MS-OG	< 1 Week	Germination	10	23	4.83046	1.52753	3.4555	9	30	b
10	FIL2	MS-OG	< 1 Week	Germination	10	23	4.83046	1.52753	3.4555	10	20	b
11	FIL2	MS-OG	> 1 Year	Germination	10	89	7.37865	2.33333	5.27837	1	90	a
12	FIL2	MS-OG	> 1 Year	Germination	10	89	7.37865	2.33333	5.27837	2	90	a
13	FIL2	MS-OG	> 1 Year	Germination	10	89	7.37865	2.33333	5.27837	3	80	a
14	FIL2	MS-OG	> 1 Year	Germination	10	89	7.37865	2.33333	5.27837	4	100	a
15	FIL2	MS-OG	> 1 Year	Germination	10	89	7.37865	2.33333	5.27837	5	90	a
16	FIL2	MS-OG	> 1 Year	Germination	10	89	7.37865	2.33333	5.27837	6	90	a
17	FIL2	MS-OG	> 1 Year	Germination	10	89	7.37865	2.33333	5.27837	7	80	a
18	FIL2	MS-OG	> 1 Year	Germination	10	89	7.37865	2.33333	5.27837	8	80	a
19	FIL2	MS-OG	> 1 Year	Germination	10	89	7.37865	2.33333	5.27837	9	100	a
20	FIL2	MS-OG	> 1 Year	Germination	10	89	7.37865	2.33333	5.27837	10	90	a
21	FIL2	MS-SEO	< 1 Week	Germination	10	8	6.32456	2	3.91993	1	10	c
22	FIL2	MS-SEO	< 1 Week	Germination	10	8	6.32456	2	3.91993	2	10	c
23	FIL2	MS-SEO	< 1 Week	Germination	10	8	6.32456	2	3.91993	3	0	c
24	FIL2	MS-SEO	< 1 Week	Germination	10	8	6.32456	2	3.91993	4	10	c
25	FIL2	MS-SEO	< 1 Week	Germination	10	8	6.32456	2	3.91993	5	10	c
26	FIL2	MS-SEO	< 1 Week	Germination	10	8	6.32456	2	3.91993	6	20	c
27	FIL2	MS-SEO	< 1 Week	Germination	10	8	6.32456	2	3.91993	7	10	c
28	FIL2	MS-SEO	< 1 Week	Germination	10	8	6.32456	2	3.91993	8	0	c
29	FIL2	MS-SEO	< 1 Week	Germination	10	8	6.32456	2	3.91993	9	0	c
30	FIL2	MS-SEO	< 1 Week	Germination	10	8	6.32456	2	3.91993	10	10	c
31	FIL2	MS-SEO	> 1 Year	Germination	10	86	6.99206	2.21108	5.00182	1	90	a
32	FIL2	MS-SEO	> 1 Year	Germination	10	86	6.99206	2.21108	5.00182	2	90	a
33	FIL2	MS-SEO	> 1 Year	Germination	10	86	6.99206	2.21108	5.00182	3	100	a
34	FIL2	MS-SEO	> 1 Year	Germination	10	86	6.99206	2.21108	5.00182	4	80	a
35	FIL2	MS-SEO	> 1 Year	Germination	10	86	6.99206	2.21108	5.00182	5	80	a
36	FIL2	MS-SEO	> 1 Year	Germination	10	86	6.99206	2.21108	5.00182	6	80	a
37	FIL2	MS-SEO	> 1 Year	Germination	10	86	6.99206	2.21108	5.00182	7	80	a
38	FIL2	MS-SEO	> 1 Year	Germination	10	86	6.99206	2.21108	5.00182	8	80	a
39	FIL2	MS-SEO	> 1 Year	Germination	10	86	6.99206	2.21108	5.00182	9	90	a
40	FIL2	MS-SEO	> 1 Year	Germination	10	86	6.99206	2.21108	5.00182	10	90	a
41	HAL2	MS-OG	< 1 Week	Germination	10	49	7.37865	2.33333	5.27837	1	60	b
42	HAL2	MS-OG	< 1 Week	Germination	10	49	7.37865	2.33333	5.27837	2	50	b
43	HAL2	MS-OG	< 1 Week	Germination	10	49	7.37865	2.33333	5.27837	3	40	b
44	HAL2	MS-OG	< 1 Week	Germination	10	49	7.37865	2.33333	5.27837	4	40	b
45	HAL2	MS-OG	< 1 Week	Germination	10	49	7.37865	2.33333	5.27837	5	50	b
46	HAL2	MS-OG	< 1 Week	Germination	10	49	7.37865	2.33333	5.27837	6	40	b
47	HAL2	MS-OG	< 1 Week	Germination	10	49	7.37865	2.33333	5.27837	7	50	b
48	HAL2	MS-OG	< 1 Week	Germination	10	49	7.37865	2.33333	5.27837	8	50	b
49	HAL2	MS-OG	< 1 Week	Germination	10	49	7.37865	2.33333	5.27837	9	50	b
50	HAL2	MS-OG	< 1 Week	Germination	10	49	7.37865	2.33333	5.27837	10	60	b
51	HAL2	MS-OG	> 1 Year	Germination	10	66	5.16398	1.63299	3.69409	1	70	a
52	HAL2	MS-OG	> 1 Year	Germination	10	66	5.16398	1.63299	3.69409	2	70	a
53	HAL2	MS-OG	> 1 Year	Germination	10	66	5.16398	1.63299	3.69409	3	70	a
54	HAL2	MS-OG	> 1 Year	Germination	10	66	5.16398	1.63299	3.69409	4	70	a
55	HAL2	MS-OG	> 1 Year	Germination	10	66	5.16398	1.63299	3.69409	5	60	a
56	HAL2	MS-OG	> 1 Year	Germination	10	66	5.16398	1.63299	3.69409	6	70	a
57	HAL2	MS-OG	> 1 Year	Germination	10	66	5.16398	1.63299	3.69409	7	60	a
58	HAL2	MS-OG	> 1 Year	Germination	10	66	5.16398	1.63299	3.69409	8	60	a
59	HAL2	MS-OG	> 1 Year	Germination	10	66	5.16398	1.63299	3.69409	9	70	a
60	HAL2	MS-OG	> 1 Year	Germination	10	66	5.16398	1.63299	3.69409	10	60	a
61	HAL2	MS-SEO	< 1 Week	Germination	10	11	7.37865	2.33333	4.36042	1	10	c
62	HAL2	MS-SEO	< 1 Week	Germination	10	11	7.37865	2.33333	4.36042	2	0	c
63	HAL2	MS-SEO	< 1 Week	Germination	10	11	7.37865	2.33333	4.36042	3	20	c
64	HAL2	MS-SEO	< 1 Week	Germination	10	11	7.37865	2.33333	4.36042	4	10	c
65	HAL2	MS-SEO	< 1 Week	Germination	10	11	7.37865	2.33333	4.36042	5	20	c
66	HAL2	MS-SEO	< 1 Week	Germination	10	11	7.37865	2.33333	4.36042	6	0	c
67	HAL2	MS-SEO	< 1 Week	Germination	10	11	7.37865	2.33333	4.36042	7	10	c
68	HAL2	MS-SEO	< 1 Week	Germination	10	11	7.37865	2.33333	4.36042	8	10	c
69	HAL2	MS-SEO	< 1 Week	Germination	10	11	7.37865	2.33333	4.36042	9	20	c
70	HAL2	MS-SEO	< 1 Week	Germination	10	11	7.37865	2.33333	4.36042	10	10	c
71	HAL2	MS-SEO	> 1 Year	Germination	10	73	8.23273	2.60342	5.88934	1	70	a
72	HAL2	MS-SEO	> 1 Year	Germination	10	73	8.23273	2.60342	5.88934	2	90	a
73	HAL2	MS-SEO	> 1 Year	Germination	10	73	8.23273	2.60342	5.88934	3	70	a
74	HAL2	MS-SEO	> 1 Year	Germination	10	73	8.23273	2.60342	5.88934	4	70	a
75	HAL2	MS-SEO	> 1 Year	Germination	10	73	8.23273	2.60342	5.88934	5	70	a
76	HAL2	MS-SEO	> 1 Year	Germination	10	73	8.23273	2.60342	5.88934	6	70	a
77	HAL2	MS-SEO	> 1 Year	Germination	10	73	8.23273	2.60342	5.88934	7	70	a
78	HAL2	MS-SEO	> 1 Year	Germination	10	73	8.23273	2.60342	5.88934	8	80	a
79	HAL2	MS-SEO	> 1 Year	Germination	10	73	8.23273	2.60342	5.88934	9	80	a
80	HAL2	MS-SEO	> 1 Year	Germination	10	73	8.23273	2.60342	5.88934	10	60	a
81	FIL2	MS-OG	< 1 Week	Induction	10	32	7.88811	2.49444	4.88901	1	30	b
82	FIL2	MS-OG	< 1 Week	Induction	10	32	7.88811	2.49444	4.88901	2	30	b
83	FIL2	MS-OG	< 1 Week	Induction	10	32	7.88811	2.49444	4.88901	3	30	b
84	FIL2	MS-OG	< 1 Week	Induction	10	32	7.88811	2.49444	4.88901	4	40	b
85	FIL2	MS-OG	< 1 Week	Induction	10	32	7.88811	2.49444	4.88901	5	50	b
86	FIL2	MS-OG	< 1 Week	Induction	10	32	7.88811	2.49444	4.88901	6	30	b
87	FIL2	MS-OG	< 1 Week	Induction	10	32	7.88811	2.49444	4.88901	7	30	b
88	FIL2	MS-OG	< 1 Week	Induction	10	32	7.88811	2.49444	4.88901	8	30	b
89	FIL2	MS-OG	< 1 Week	Induction	10	32	7.88811	2.49444	4.88901	9	30	b
90	FIL2	MS-OG	< 1 Week	Induction	10	32	7.88811	2.49444	4.88901	10	20	b
91	FIL2	MS-OG	> 1 Year	Induction	10	90	6.66667	2.10819	4.13197	1	90	a
92	FIL2	MS-OG	> 1 Year	Induction	10	90	6.66667	2.10819	4.13197	2	90	a
93	FIL2	MS-OG	> 1 Year	Induction	10	90	6.66667	2.10819	4.13197	3	80	a
94	FIL2	MS-OG	> 1 Year	Induction	10	90	6.66667	2.10819	4.13197	4	100	a
95	FIL2	MS-OG	> 1 Year	Induction	10	90	6.66667	2.10819	4.13197	5	90	a
96	FIL2	MS-OG	> 1 Year	Induction	10	90	6.66667	2.10819	4.13197	6	90	a
97	FIL2	MS-OG	> 1 Year	Induction	10	90	6.66667	2.10819	4.13197	7	90	a
98	FIL2	MS-OG	> 1 Year	Induction	10	90	6.66667	2.10819	4.13197	8	80	a
99	FIL2	MS-OG	> 1 Year	Induction	10	90	6.66667	2.10819	4.13197	9	100	a
100	FIL2	MS-OG	> 1 Year	Induction	10	90	6.66667	2.10819	4.13197	10	90	a
101	FIL2	MS-SEO	< 1 Week	Induction	10	7	6.74949	2.13437	4.1833	1	10	c
102	FIL2	MS-SEO	< 1 Week	Induction	10	7	6.74949	2.13437	4.1833	2	0	c
103	FIL2	MS-SEO	< 1 Week	Induction	10	7	6.74949	2.13437	4.1833	3	0	c
104	FIL2	MS-SEO	< 1 Week	Induction	10	7	6.74949	2.13437	4.1833	4	10	c
105	FIL2	MS-SEO	< 1 Week	Induction	10	7	6.74949	2.13437	4.1833	5	10	c
106	FIL2	MS-SEO	< 1 Week	Induction	10	7	6.74949	2.13437	4.1833	6	20	c
107	FIL2	MS-SEO	< 1 Week	Induction	10	7	6.74949	2.13437	4.1833	7	10	c
108	FIL2	MS-SEO	< 1 Week	Induction	10	7	6.74949	2.13437	4.1833	8	0	c
109	FIL2	MS-SEO	< 1 Week	Induction	10	7	6.74949	2.13437	4.1833	9	0	c
110	FIL2	MS-SEO	< 1 Week	Induction	10	7	6.74949	2.13437	4.1833	10	10	c
111	FIL2	MS-SEO	> 1 Year	Induction	10	84	6.99206	2.21108	4.33364	1	90	a
112	FIL2	MS-SEO	> 1 Year	Induction	10	84	6.99206	2.21108	4.33364	2	90	a
113	FIL2	MS-SEO	> 1 Year	Induction	10	84	6.99206	2.21108	4.33364	3	90	a
114	FIL2	MS-SEO	> 1 Year	Induction	10	84	6.99206	2.21108	4.33364	4	80	a
115	FIL2	MS-SEO	> 1 Year	Induction	10	84	6.99206	2.21108	4.33364	5	70	a
116	FIL2	MS-SEO	> 1 Year	Induction	10	84	6.99206	2.21108	4.33364	6	80	a
117	FIL2	MS-SEO	> 1 Year	Induction	10	84	6.99206	2.21108	4.33364	7	80	a
118	FIL2	MS-SEO	> 1 Year	Induction	10	84	6.99206	2.21108	4.33364	8	80	a
119	FIL2	MS-SEO	> 1 Year	Induction	10	84	6.99206	2.21108	4.33364	9	90	a
120	FIL2	MS-SEO	> 1 Year	Induction	10	84	6.99206	2.21108	5.00182	10	90	a
121	HAL2	MS-OG	< 1 Week	Induction	10	49	7.37865	2.33333	5.27837	1	60	b
122	HAL2	MS-OG	< 1 Week	Induction	10	49	7.37865	2.33333	5.27837	2	50	b
123	HAL2	MS-OG	< 1 Week	Induction	10	49	7.37865	2.33333	5.27837	3	40	b
124	HAL2	MS-OG	< 1 Week	Induction	10	49	7.37865	2.33333	5.27837	4	40	b
125	HAL2	MS-OG	< 1 Week	Induction	10	49	7.37865	2.33333	5.27837	5	50	b
126	HAL2	MS-OG	< 1 Week	Induction	10	49	7.37865	2.33333	5.27837	6	40	b
127	HAL2	MS-OG	< 1 Week	Induction	10	49	7.37865	2.33333	5.27837	7	50	b
128	HAL2	MS-OG	< 1 Week	Induction	10	49	7.37865	2.33333	5.27837	8	50	b
129	HAL2	MS-OG	< 1 Week	Induction	10	49	7.37865	2.33333	5.27837	9	50	b
130	HAL2	MS-OG	< 1 Week	Induction	10	49	7.37865	2.33333	5.27837	10	60	b
131	HAL2	MS-OG	> 1 Year	Induction	10	66	5.16398	1.63299	3.69409	1	70	a
132	HAL2	MS-OG	> 1 Year	Induction	10	66	5.16398	1.63299	3.69409	2	70	a
133	HAL2	MS-OG	> 1 Year	Induction	10	66	5.16398	1.63299	3.69409	3	70	a
134	HAL2	MS-OG	> 1 Year	Induction	10	66	5.16398	1.63299	3.69409	4	70	a
135	HAL2	MS-OG	> 1 Year	Induction	10	66	5.16398	1.63299	3.69409	5	60	a
136	HAL2	MS-OG	> 1 Year	Induction	10	66	5.16398	1.63299	3.69409	6	70	a
137	HAL2	MS-OG	> 1 Year	Induction	10	66	5.16398	1.63299	3.69409	7	60	a
138	HAL2	MS-OG	> 1 Year	Induction	10	66	5.16398	1.63299	3.69409	8	60	a
139	HAL2	MS-OG	> 1 Year	Induction	10	66	5.16398	1.63299	3.69409	9	70	a
140	HAL2	MS-OG	> 1 Year	Induction	10	66	5.16398	1.63299	3.69409	10	60	a
141	HAL2	MS-SEO	< 1 Week	Induction	10	7	4.83046	1.52753	3.57839	1	10	c
142	HAL2	MS-SEO	< 1 Week	Induction	10	7	4.83046	1.52753	3.57839	2	0	c
143	HAL2	MS-SEO	< 1 Week	Induction	10	7	4.83046	1.52753	3.57839	3	10	c
144	HAL2	MS-SEO	< 1 Week	Induction	10	7	4.83046	1.52753	3.57839	4	10	c
145	HAL2	MS-SEO	< 1 Week	Induction	10	7	4.83046	1.52753	3.57839	5	10	c
146	HAL2	MS-SEO	< 1 Week	Induction	10	7	4.83046	1.52753	3.57839	6	0	c
147	HAL2	MS-SEO	< 1 Week	Induction	10	7	4.83046	1.52753	3.57839	7	10	c
148	HAL2	MS-SEO	< 1 Week	Induction	10	7	4.83046	1.52753	3.57839	8	10	c
149	HAL2	MS-SEO	< 1 Week	Induction	10	7	4.83046	1.52753	3.57839	9	0	c
150	HAL2	MS-SEO	< 1 Week	Induction	10	7	4.83046	1.52753	3.57839	10	10	c
151	HAL2	MS-SEO	> 1 Year	Induction	10	73	8.23273	2.60342	5.88934	1	70	a
152	HAL2	MS-SEO	> 1 Year	Induction	10	73	8.23273	2.60342	5.88934	2	90	a
153	HAL2	MS-SEO	> 1 Year	Induction	10	73	8.23273	2.60342	5.88934	3	70	a
154	HAL2	MS-SEO	> 1 Year	Induction	10	73	8.23273	2.60342	5.88934	4	70	a
155	HAL2	MS-SEO	> 1 Year	Induction	10	73	8.23273	2.60342	5.88934	5	70	a
156	HAL2	MS-SEO	> 1 Year	Induction	10	73	8.23273	2.60342	5.88934	6	70	a
157	HAL2	MS-SEO	> 1 Year	Induction	10	73	8.23273	2.60342	5.88934	7	70	a
158	HAL2	MS-SEO	> 1 Year	Induction	10	73	8.23273	2.60342	5.88934	8	80	a
159	HAL2	MS-SEO	> 1 Year	Induction	10	73	8.23273	2.60342	5.88934	9	80	a
160	HAL2	MS-SEO	> 1 Year	Induction	10	73	8.23273	2.60342	5.88934	10	60	a
161	FIL2	MS-OG	< 1 Week	Type I	10	10	0	0	0	1	10
162	FIL2	MS-OG	< 1 Week	Type I	10	10	0	0	0	2	10
163	FIL2	MS-OG	< 1 Week	Type I	10	10	0	0	0	3	10
164	FIL2	MS-OG	< 1 Week	Type I	10	10	0	0	0	4	10
165	FIL2	MS-OG	< 1 Week	Type I	10	10	0	0	0	5	10
166	FIL2	MS-OG	< 1 Week	Type I	10	10	0	0	0	6	10
167	FIL2	MS-OG	< 1 Week	Type I	10	10	0	0	0	7	10
168	FIL2	MS-OG	< 1 Week	Type I	10	10	0	0	0	8	10
169	FIL2	MS-OG	< 1 Week	Type I	10	10	0	0	0	9	10
170	FIL2	MS-OG	< 1 Week	Type I	10	10	0	0	0	10	10
171	FIL2	MS-OG	> 1 Year	Type I	10	10	0	0	0	1	10
172	FIL2	MS-OG	> 1 Year	Type I	10	10	0	0	0	2	10
173	FIL2	MS-OG	> 1 Year	Type I	10	10	0	0	0	3	10
174	FIL2	MS-OG	> 1 Year	Type I	10	10	0	0	0	4	10
175	FIL2	MS-OG	> 1 Year	Type I	10	10	0	0	0	5	10
176	FIL2	MS-OG	> 1 Year	Type I	10	10	0	0	0	6	10
177	FIL2	MS-OG	> 1 Year	Type I	10	10	0	0	0	7	10
178	FIL2	MS-OG	> 1 Year	Type I	10	10	0	0	0	8	10
179	FIL2	MS-OG	> 1 Year	Type I	10	10	0	0	0	9	10
180	FIL2	MS-OG	> 1 Year	Type I	10	10	0	0	0	10	10
181	FIL2	MS-SEO	< 1 Week	Type I	10	7	4.83046	1.52753	3.4555	1	0
182	FIL2	MS-SEO	< 1 Week	Type I	10	7	4.83046	1.52753	3.4555	2	10
183	FIL2	MS-SEO	< 1 Week	Type I	10	7	4.83046	1.52753	3.4555	3	10
184	FIL2	MS-SEO	< 1 Week	Type I	10	7	4.83046	1.52753	3.4555	4	0
185	FIL2	MS-SEO	< 1 Week	Type I	10	7	4.83046	1.52753	3.4555	5	10
186	FIL2	MS-SEO	< 1 Week	Type I	10	7	4.83046	1.52753	3.4555	6	0
187	FIL2	MS-SEO	< 1 Week	Type I	10	7	4.83046	1.52753	3.4555	7	10
188	FIL2	MS-SEO	< 1 Week	Type I	10	7	4.83046	1.52753	3.4555	8	10
189	FIL2	MS-SEO	< 1 Week	Type I	10	7	4.83046	1.52753	3.4555	9	10
190	FIL2	MS-SEO	< 1 Week	Type I	10	7	4.83046	1.52753	3.4555	10	10
191	FIL2	MS-SEO	> 1 Year	Type I	10	10	0	0	0	1	10
192	FIL2	MS-SEO	> 1 Year	Type I	10	10	0	0	0	2	10
193	FIL2	MS-SEO	> 1 Year	Type I	10	10	0	0	0	3	10
194	FIL2	MS-SEO	> 1 Year	Type I	10	10	0	0	0	4	10
195	FIL2	MS-SEO	> 1 Year	Type I	10	10	0	0	0	5	10
196	FIL2	MS-SEO	> 1 Year	Type I	10	10	0	0	0	6	10
197	FIL2	MS-SEO	> 1 Year	Type I	10	10	0	0	0	7	10
198	FIL2	MS-SEO	> 1 Year	Type I	10	10	0	0	0	8	10
199	FIL2	MS-SEO	> 1 Year	Type I	10	10	0	0	0	9	10
200	FIL2	MS-SEO	> 1 Year	Type I	10	10	0	0	0	10	10
201	HAL2	MS-OG	< 1 Week	Type I	10	10	0	0	0	1	10
202	HAL2	MS-OG	< 1 Week	Type I	10	10	0	0	0	2	10
203	HAL2	MS-OG	< 1 Week	Type I	10	10	0	0	0	3	10
204	HAL2	MS-OG	< 1 Week	Type I	10	10	0	0	0	4	10
205	HAL2	MS-OG	< 1 Week	Type I	10	10	0	0	0	5	10
206	HAL2	MS-OG	< 1 Week	Type I	10	10	0	0	0	6	10
207	HAL2	MS-OG	< 1 Week	Type I	10	10	0	0	0	7	10
208	HAL2	MS-OG	< 1 Week	Type I	10	10	0	0	0	8	10
209	HAL2	MS-OG	< 1 Week	Type I	10	10	0	0	0	9	10
210	HAL2	MS-OG	< 1 Week	Type I	10	10	0	0	0	10	10
211	HAL2	MS-OG	> 1 Year	Type I	10	20	0	0	0	1	20
212	HAL2	MS-OG	> 1 Year	Type I	10	20	0	0	0	2	20
213	HAL2	MS-OG	> 1 Year	Type I	10	20	0	0	0	3	20
214	HAL2	MS-OG	> 1 Year	Type I	10	20	0	0	0	4	20
215	HAL2	MS-OG	> 1 Year	Type I	10	20	0	0	0	5	20
216	HAL2	MS-OG	> 1 Year	Type I	10	20	0	0	0	6	20
217	HAL2	MS-OG	> 1 Year	Type I	10	20	0	0	0	7	20
218	HAL2	MS-OG	> 1 Year	Type I	10	20	0	0	0	8	20
219	HAL2	MS-OG	> 1 Year	Type I	10	20	0	0	0	9	20
220	HAL2	MS-OG	> 1 Year	Type I	10	20	0	0	0	10	20
221	HAL2	MS-SEO	< 1 Week	Type I	10	8	4.21637	1.33333	3.01621	1	10
222	HAL2	MS-SEO	< 1 Week	Type I	10	8	4.21637	1.33333	3.01621	2	10
223	HAL2	MS-SEO	< 1 Week	Type I	10	8	4.21637	1.33333	3.01621	3	10
224	HAL2	MS-SEO	< 1 Week	Type I	10	8	4.21637	1.33333	3.01621	4	10
225	HAL2	MS-SEO	< 1 Week	Type I	10	8	4.21637	1.33333	3.01621	5	10
226	HAL2	MS-SEO	< 1 Week	Type I	10	8	4.21637	1.33333	3.01621	6	10
227	HAL2	MS-SEO	< 1 Week	Type I	10	8	4.21637	1.33333	3.01621	7	0
228	HAL2	MS-SEO	< 1 Week	Type I	10	8	4.21637	1.33333	3.01621	8	10
229	HAL2	MS-SEO	< 1 Week	Type I	10	8	4.21637	1.33333	3.01621	9	10
230	HAL2	MS-SEO	< 1 Week	Type I	10	8	4.21637	1.33333	3.01621	10	0
231	HAL2	MS-SEO	> 1 Year	Type I	10	10	0	0	0	1	10
232	HAL2	MS-SEO	> 1 Year	Type I	10	10	0	0	0	2	10
233	HAL2	MS-SEO	> 1 Year	Type I	10	10	0	0	0	3	10
234	HAL2	MS-SEO	> 1 Year	Type I	10	10	0	0	0	4	10
235	HAL2	MS-SEO	> 1 Year	Type I	10	10	0	0	0	5	10
236	HAL2	MS-SEO	> 1 Year	Type I	10	10	0	0	0	6	10
237	HAL2	MS-SEO	> 1 Year	Type I	10	10	0	0	0	7	10
238	HAL2	MS-SEO	> 1 Year	Type I	10	10	0	0	0	8	10
239	HAL2	MS-SEO	> 1 Year	Type I	10	10	0	0	0	9	10
240	HAL2	MS-SEO	> 1 Year	Type I	10	10	0	0	0	10	10
241	FIL2	MS-OG	< 1 Week	Type II	10	20	0	0	0	1	20
242	FIL2	MS-OG	< 1 Week	Type II	10	20	0	0	0	2	20
243	FIL2	MS-OG	< 1 Week	Type II	10	20	0	0	0	3	20
244	FIL2	MS-OG	< 1 Week	Type II	10	20	0	0	0	4	20
245	FIL2	MS-OG	< 1 Week	Type II	10	20	0	0	0	5	20
246	FIL2	MS-OG	< 1 Week	Type II	10	20	0	0	0	6	20
247	FIL2	MS-OG	< 1 Week	Type II	10	20	0	0	0	7	20
248	FIL2	MS-OG	< 1 Week	Type II	10	20	0	0	0	8	20
249	FIL2	MS-OG	< 1 Week	Type II	10	20	0	0	0	9	20
250	FIL2	MS-OG	< 1 Week	Type II	10	20	0	0	0	10	20
251	FIL2	MS-OG	> 1 Year	Type II	10	20	0	0	0	1	20
252	FIL2	MS-OG	> 1 Year	Type II	10	20	0	0	0	2	20
253	FIL2	MS-OG	> 1 Year	Type II	10	20	0	0	0	3	20
254	FIL2	MS-OG	> 1 Year	Type II	10	20	0	0	0	4	20
255	FIL2	MS-OG	> 1 Year	Type II	10	20	0	0	0	5	20
256	FIL2	MS-OG	> 1 Year	Type II	10	20	0	0	0	6	20
257	FIL2	MS-OG	> 1 Year	Type II	10	20	0	0	0	7	20
258	FIL2	MS-OG	> 1 Year	Type II	10	20	0	0	0	8	20
259	FIL2	MS-OG	> 1 Year	Type II	10	20	0	0	0	9	20
260	FIL2	MS-OG	> 1 Year	Type II	10	20	0	0	0	10	20
261	FIL2	MS-SEO	< 1 Week	Type II	10	9	3.16228	1	2.26216	1	10
262	FIL2	MS-SEO	< 1 Week	Type II	10	9	3.16228	1	2.26216	2	10
263	FIL2	MS-SEO	< 1 Week	Type II	10	9	3.16228	1	2.26216	3	10
264	FIL2	MS-SEO	< 1 Week	Type II	10	9	3.16228	1	2.26216	4	10
265	FIL2	MS-SEO	< 1 Week	Type II	10	9	3.16228	1	2.26216	5	10
266	FIL2	MS-SEO	< 1 Week	Type II	10	9	3.16228	1	2.26216	6	0
267	FIL2	MS-SEO	< 1 Week	Type II	10	9	3.16228	1	2.26216	7	10
268	FIL2	MS-SEO	< 1 Week	Type II	10	9	3.16228	1	2.26216	8	10
269	FIL2	MS-SEO	< 1 Week	Type II	10	9	3.16228	1	2.26216	9	10
270	FIL2	MS-SEO	< 1 Week	Type II	10	9	3.16228	1	2.26216	10	10
271	FIL2	MS-SEO	> 1 Year	Type II	10	10	0	0	0	1	10
272	FIL2	MS-SEO	> 1 Year	Type II	10	10	0	0	0	2	10
273	FIL2	MS-SEO	> 1 Year	Type II	10	10	0	0	0	3	10
274	FIL2	MS-SEO	> 1 Year	Type II	10	10	0	0	0	4	10
275	FIL2	MS-SEO	> 1 Year	Type II	10	10	0	0	0	5	10
276	FIL2	MS-SEO	> 1 Year	Type II	10	10	0	0	0	6	10
277	FIL2	MS-SEO	> 1 Year	Type II	10	10	0	0	0	7	10
278	FIL2	MS-SEO	> 1 Year	Type II	10	10	0	0	0	8	10
279	FIL2	MS-SEO	> 1 Year	Type II	10	10	0	0	0	9	10
280	FIL2	MS-SEO	> 1 Year	Type II	10	10	0	0	0	10	10
281	HAL2	MS-OG	< 1 Week	Type II	10	19	5.67646	1.79505	4.0607	1	20
282	HAL2	MS-OG	< 1 Week	Type II	10	19	5.67646	1.79505	4.0607	2	10
283	HAL2	MS-OG	< 1 Week	Type II	10	19	5.67646	1.79505	4.0607	3	20
284	HAL2	MS-OG	< 1 Week	Type II	10	19	5.67646	1.79505	4.0607	4	30
285	HAL2	MS-OG	< 1 Week	Type II	10	19	5.67646	1.79505	4.0607	5	20
286	HAL2	MS-OG	< 1 Week	Type II	10	19	5.67646	1.79505	4.0607	6	20
287	HAL2	MS-OG	< 1 Week	Type II	10	19	5.67646	1.79505	4.0607	7	20
288	HAL2	MS-OG	< 1 Week	Type II	10	19	5.67646	1.79505	4.0607	8	20
289	HAL2	MS-OG	< 1 Week	Type II	10	19	5.67646	1.79505	4.0607	9	20
290	HAL2	MS-OG	< 1 Week	Type II	10	19	5.67646	1.79505	4.0607	10	10
291	HAL2	MS-OG	> 1 Year	Type II	10	30	0	0	0	1	30
292	HAL2	MS-OG	> 1 Year	Type II	10	30	0	0	0	2	30
293	HAL2	MS-OG	> 1 Year	Type II	10	30	0	0	0	3	30
294	HAL2	MS-OG	> 1 Year	Type II	10	30	0	0	0	4	30
295	HAL2	MS-OG	> 1 Year	Type II	10	30	0	0	0	5	30
296	HAL2	MS-OG	> 1 Year	Type II	10	30	0	0	0	6	30
297	HAL2	MS-OG	> 1 Year	Type II	10	30	0	0	0	7	30
298	HAL2	MS-OG	> 1 Year	Type II	10	30	0	0	0	8	30
299	HAL2	MS-OG	> 1 Year	Type II	10	30	0	0	0	9	30
300	HAL2	MS-OG	> 1 Year	Type II	10	30	0	0	0	10	30
301	HAL2	MS-SEO	< 1 Week	Type II	10	10	0	0	0	1	10
302	HAL2	MS-SEO	< 1 Week	Type II	10	10	0	0	0	2	10
303	HAL2	MS-SEO	< 1 Week	Type II	10	10	0	0	0	3	10
304	HAL2	MS-SEO	< 1 Week	Type II	10	10	0	0	0	4	10
305	HAL2	MS-SEO	< 1 Week	Type II	10	10	0	0	0	5	10
306	HAL2	MS-SEO	< 1 Week	Type II	10	10	0	0	0	6	10
307	HAL2	MS-SEO	< 1 Week	Type II	10	10	0	0	0	7	10
308	HAL2	MS-SEO	< 1 Week	Type II	10	10	0	0	0	8	10
309	HAL2	MS-SEO	< 1 Week	Type II	10	10	0	0	0	9	10
310	HAL2	MS-SEO	< 1 Week	Type II	10	10	0	0	0	10	10
311	HAL2	MS-SEO	> 1 Year	Type II	10	18	4.21637	1.33333	3.01621	1	20
312	HAL2	MS-SEO	> 1 Year	Type II	10	18	4.21637	1.33333	3.01621	2	20
313	HAL2	MS-SEO	> 1 Year	Type II	10	18	4.21637	1.33333	3.01621	3	20
314	HAL2	MS-SEO	> 1 Year	Type II	10	18	4.21637	1.33333	3.01621	4	10
315	HAL2	MS-SEO	> 1 Year	Type II	10	18	4.21637	1.33333	3.01621	5	20
316	HAL2	MS-SEO	> 1 Year	Type II	10	18	4.21637	1.33333	3.01621	6	20
317	HAL2	MS-SEO	> 1 Year	Type II	10	18	4.21637	1.33333	3.01621	7	10
318	HAL2	MS-SEO	> 1 Year	Type II	10	18	4.21637	1.33333	3.01621	8	20
319	HAL2	MS-SEO	> 1 Year	Type II	10	18	4.21637	1.33333	3.01621	9	20
320	HAL2	MS-SEO	> 1 Year	Type II	10	18	4.21637	1.33333	3.01621	10	20
321	FIL2	MS-OG	< 1 Week	Type III	10	71	5.67646	1.79505	4.0607	1	80
322	FIL2	MS-OG	< 1 Week	Type III	10	71	5.67646	1.79505	4.0607	2	70
323	FIL2	MS-OG	< 1 Week	Type III	10	71	5.67646	1.79505	4.0607	3	70
324	FIL2	MS-OG	< 1 Week	Type III	10	71	5.67646	1.79505	4.0607	4	60
325	FIL2	MS-OG	< 1 Week	Type III	10	71	5.67646	1.79505	4.0607	5	70
326	FIL2	MS-OG	< 1 Week	Type III	10	71	5.67646	1.79505	4.0607	6	70
327	FIL2	MS-OG	< 1 Week	Type III	10	71	5.67646	1.79505	4.0607	7	80
328	FIL2	MS-OG	< 1 Week	Type III	10	71	5.67646	1.79505	4.0607	8	70
329	FIL2	MS-OG	< 1 Week	Type III	10	71	5.67646	1.79505	4.0607	9	70
330	FIL2	MS-OG	< 1 Week	Type III	10	71	5.67646	1.79505	4.0607	10	70
331	FIL2	MS-OG	> 1 Year	Type III	10	69	7.37865	2.33333	5.27837	1	60
332	FIL2	MS-OG	> 1 Year	Type III	10	69	7.37865	2.33333	5.27837	2	60
333	FIL2	MS-OG	> 1 Year	Type III	10	69	7.37865	2.33333	5.27837	3	70
334	FIL2	MS-OG	> 1 Year	Type III	10	69	7.37865	2.33333	5.27837	4	70
335	FIL2	MS-OG	> 1 Year	Type III	10	69	7.37865	2.33333	5.27837	5	80
336	FIL2	MS-OG	> 1 Year	Type III	10	69	7.37865	2.33333	5.27837	6	70
337	FIL2	MS-OG	> 1 Year	Type III	10	69	7.37865	2.33333	5.27837	7	60
338	FIL2	MS-OG	> 1 Year	Type III	10	69	7.37865	2.33333	5.27837	8	70
339	FIL2	MS-OG	> 1 Year	Type III	10	69	7.37865	2.33333	5.27837	9	80
340	FIL2	MS-OG	> 1 Year	Type III	10	69	7.37865	2.33333	5.27837	10	70
341	FIL2	MS-SEO	< 1 Week	Type III	10	84	5.16398	1.63299	3.69409	1	80
342	FIL2	MS-SEO	< 1 Week	Type III	10	84	5.16398	1.63299	3.69409	2	80
343	FIL2	MS-SEO	< 1 Week	Type III	10	84	5.16398	1.63299	3.69409	3	90
344	FIL2	MS-SEO	< 1 Week	Type III	10	84	5.16398	1.63299	3.69409	4	90
345	FIL2	MS-SEO	< 1 Week	Type III	10	84	5.16398	1.63299	3.69409	5	90
346	FIL2	MS-SEO	< 1 Week	Type III	10	84	5.16398	1.63299	3.69409	6	80
347	FIL2	MS-SEO	< 1 Week	Type III	10	84	5.16398	1.63299	3.69409	7	80
348	FIL2	MS-SEO	< 1 Week	Type III	10	84	5.16398	1.63299	3.69409	8	80
349	FIL2	MS-SEO	< 1 Week	Type III	10	84	5.16398	1.63299	3.69409	9	90
350	FIL2	MS-SEO	< 1 Week	Type III	10	84	5.16398	1.63299	3.69409	10	80
351	FIL2	MS-SEO	> 1 Year	Type III	10	70	0	0	0	1	70
352	FIL2	MS-SEO	> 1 Year	Type III	10	70	0	0	0	2	70
353	FIL2	MS-SEO	> 1 Year	Type III	10	70	0	0	0	3	70
354	FIL2	MS-SEO	> 1 Year	Type III	10	70	0	0	0	4	70
355	FIL2	MS-SEO	> 1 Year	Type III	10	70	0	0	0	5	70
356	FIL2	MS-SEO	> 1 Year	Type III	10	70	0	0	0	6	70
357	FIL2	MS-SEO	> 1 Year	Type III	10	70	0	0	0	7	70
358	FIL2	MS-SEO	> 1 Year	Type III	10	70	0	0	0	8	70
359	FIL2	MS-SEO	> 1 Year	Type III	10	70	0	0	0	9	70
360	FIL2	MS-SEO	> 1 Year	Type III	10	70	0	0	0	10	70
361	HAL2	MS-OG	< 1 Week	Type III	10	60	0	0	0	1	60
362	HAL2	MS-OG	< 1 Week	Type III	10	60	0	0	0	2	60
363	HAL2	MS-OG	< 1 Week	Type III	10	60	0	0	0	3	60
364	HAL2	MS-OG	< 1 Week	Type III	10	60	0	0	0	4	60
365	HAL2	MS-OG	< 1 Week	Type III	10	60	0	0	0	5	60
366	HAL2	MS-OG	< 1 Week	Type III	10	60	0	0	0	6	60
367	HAL2	MS-OG	< 1 Week	Type III	10	60	0	0	0	7	60
368	HAL2	MS-OG	< 1 Week	Type III	10	60	0	0	0	8	60
369	HAL2	MS-OG	< 1 Week	Type III	10	60	0	0	0	9	60
370	HAL2	MS-OG	< 1 Week	Type III	10	60	0	0	0	10	60
371	HAL2	MS-OG	> 1 Year	Type III	10	49	3.16228	1	2.26216	1	50
372	HAL2	MS-OG	> 1 Year	Type III	10	49	3.16228	1	2.26216	2	50
373	HAL2	MS-OG	> 1 Year	Type III	10	49	3.16228	1	2.26216	3	50
374	HAL2	MS-OG	> 1 Year	Type III	10	49	3.16228	1	2.26216	4	40
375	HAL2	MS-OG	> 1 Year	Type III	10	49	3.16228	1	2.26216	5	50
376	HAL2	MS-OG	> 1 Year	Type III	10	49	3.16228	1	2.26216	6	50
377	HAL2	MS-OG	> 1 Year	Type III	10	49	3.16228	1	2.26216	7	50
378	HAL2	MS-OG	> 1 Year	Type III	10	49	3.16228	1	2.26216	8	50
379	HAL2	MS-OG	> 1 Year	Type III	10	49	3.16228	1	2.26216	9	50
380	HAL2	MS-OG	> 1 Year	Type III	10	49	3.16228	1	2.26216	10	50
381	HAL2	MS-SEO	< 1 Week	Type III	10	67	4.83046	1.52753	3.4555	1	70
382	HAL2	MS-SEO	< 1 Week	Type III	10	67	4.83046	1.52753	3.4555	2	60
383	HAL2	MS-SEO	< 1 Week	Type III	10	67	4.83046	1.52753	3.4555	3	70
384	HAL2	MS-SEO	< 1 Week	Type III	10	67	4.83046	1.52753	3.4555	4	70
385	HAL2	MS-SEO	< 1 Week	Type III	10	67	4.83046	1.52753	3.4555	5	70
386	HAL2	MS-SEO	< 1 Week	Type III	10	67	4.83046	1.52753	3.4555	6	70
387	HAL2	MS-SEO	< 1 Week	Type III	10	67	4.83046	1.52753	3.4555	7	60
388	HAL2	MS-SEO	< 1 Week	Type III	10	67	4.83046	1.52753	3.4555	8	70
389	HAL2	MS-SEO	< 1 Week	Type III	10	67	4.83046	1.52753	3.4555	9	70
390	HAL2	MS-SEO	< 1 Week	Type III	10	67	4.83046	1.52753	3.4555	10	60
391	HAL2	MS-SEO	> 1 Year	Type III	10	51	5.67646	1.79505	4.0607	1	40
392	HAL2	MS-SEO	> 1 Year	Type III	10	51	5.67646	1.79505	4.0607	2	50
393	HAL2	MS-SEO	> 1 Year	Type III	10	51	5.67646	1.79505	4.0607	3	50
394	HAL2	MS-SEO	> 1 Year	Type III	10	51	5.67646	1.79505	4.0607	4	50
395	HAL2	MS-SEO	> 1 Year	Type III	10	51	5.67646	1.79505	4.0607	5	60
396	HAL2	MS-SEO	> 1 Year	Type III	10	51	5.67646	1.79505	4.0607	6	50
397	HAL2	MS-SEO	> 1 Year	Type III	10	51	5.67646	1.79505	4.0607	7	50
398	HAL2	MS-SEO	> 1 Year	Type III	10	51	5.67646	1.79505	4.0607	8	50
399	HAL2	MS-SEO	> 1 Year	Type III	10	51	5.67646	1.79505	4.0607	9	60
400	HAL2	MS-SEO	> 1 Year	Type III	10	51	5.67646	1.79505	4.0607	10	50
401	FIL2	MS-OG	< 1 Week	Type IV	10	0	0	0	0	1	0
402	FIL2	MS-OG	< 1 Week	Type IV	10	0	0	0	0	2	0
403	FIL2	MS-OG	< 1 Week	Type IV	10	0	0	0	0	3	0
404	FIL2	MS-OG	< 1 Week	Type IV	10	0	0	0	0	4	0
405	FIL2	MS-OG	< 1 Week	Type IV	10	0	0	0	0	5	0
406	FIL2	MS-OG	< 1 Week	Type IV	10	0	0	0	0	6	0
407	FIL2	MS-OG	< 1 Week	Type IV	10	0	0	0	0	7	0
408	FIL2	MS-OG	< 1 Week	Type IV	10	0	0	0	0	8	0
409	FIL2	MS-OG	< 1 Week	Type IV	10	0	0	0	0	9	0
410	FIL2	MS-OG	< 1 Week	Type IV	10	0	0	0	0	10	0
411	FIL2	MS-OG	> 1 Year	Type IV	10	0	0	0	0	1	0
412	FIL2	MS-OG	> 1 Year	Type IV	10	0	0	0	0	2	0
413	FIL2	MS-OG	> 1 Year	Type IV	10	0	0	0	0	3	0
414	FIL2	MS-OG	> 1 Year	Type IV	10	0	0	0	0	4	0
415	FIL2	MS-OG	> 1 Year	Type IV	10	0	0	0	0	5	0
416	FIL2	MS-OG	> 1 Year	Type IV	10	0	0	0	0	6	0
417	FIL2	MS-OG	> 1 Year	Type IV	10	0	0	0	0	7	0
418	FIL2	MS-OG	> 1 Year	Type IV	10	0	0	0	0	8	0
419	FIL2	MS-OG	> 1 Year	Type IV	10	0	0	0	0	9	0
420	FIL2	MS-OG	> 1 Year	Type IV	10	0	0	0	0	10	0
421	FIL2	MS-SEO	< 1 Week	Type IV	10	2	4.21637	1.33333	3.01621	1	0
422	FIL2	MS-SEO	< 1 Week	Type IV	10	2	4.21637	1.33333	3.01621	2	0
423	FIL2	MS-SEO	< 1 Week	Type IV	10	2	4.21637	1.33333	3.01621	3	0
424	FIL2	MS-SEO	< 1 Week	Type IV	10	2	4.21637	1.33333	3.01621	4	10
425	FIL2	MS-SEO	< 1 Week	Type IV	10	2	4.21637	1.33333	3.01621	5	0
426	FIL2	MS-SEO	< 1 Week	Type IV	10	2	4.21637	1.33333	3.01621	6	0
427	FIL2	MS-SEO	< 1 Week	Type IV	10	2	4.21637	1.33333	3.01621	7	0
428	FIL2	MS-SEO	< 1 Week	Type IV	10	2	4.21637	1.33333	3.01621	8	0
429	FIL2	MS-SEO	< 1 Week	Type IV	10	2	4.21637	1.33333	3.01621	9	10
430	FIL2	MS-SEO	< 1 Week	Type IV	10	2	4.21637	1.33333	3.01621	10	0
431	FIL2	MS-SEO	> 1 Year	Type IV	10	6	5.16398	1.63299	3.69409	1	0
432	FIL2	MS-SEO	> 1 Year	Type IV	10	6	5.16398	1.63299	3.69409	2	0
433	FIL2	MS-SEO	> 1 Year	Type IV	10	6	5.16398	1.63299	3.69409	3	10
434	FIL2	MS-SEO	> 1 Year	Type IV	10	6	5.16398	1.63299	3.69409	4	10
435	FIL2	MS-SEO	> 1 Year	Type IV	10	6	5.16398	1.63299	3.69409	5	10
436	FIL2	MS-SEO	> 1 Year	Type IV	10	6	5.16398	1.63299	3.69409	6	0
437	FIL2	MS-SEO	> 1 Year	Type IV	10	6	5.16398	1.63299	3.69409	7	10
438	FIL2	MS-SEO	> 1 Year	Type IV	10	6	5.16398	1.63299	3.69409	8	10
439	FIL2	MS-SEO	> 1 Year	Type IV	10	6	5.16398	1.63299	3.69409	9	0
440	FIL2	MS-SEO	> 1 Year	Type IV	10	6	5.16398	1.63299	3.69409	10	10
441	HAL2	MS-OG	< 1 Week	Type IV	10	0	0	0	0	1	0
442	HAL2	MS-OG	< 1 Week	Type IV	10	0	0	0	0	2	0
443	HAL2	MS-OG	< 1 Week	Type IV	10	0	0	0	0	3	0
444	HAL2	MS-OG	< 1 Week	Type IV	10	0	0	0	0	4	0
445	HAL2	MS-OG	< 1 Week	Type IV	10	0	0	0	0	5	0
446	HAL2	MS-OG	< 1 Week	Type IV	10	0	0	0	0	6	0
447	HAL2	MS-OG	< 1 Week	Type IV	10	0	0	0	0	7	0
448	HAL2	MS-OG	< 1 Week	Type IV	10	0	0	0	0	8	0
449	HAL2	MS-OG	< 1 Week	Type IV	10	0	0	0	0	9	0
450	HAL2	MS-OG	< 1 Week	Type IV	10	0	0	0	0	10	0
451	HAL2	MS-OG	> 1 Year	Type IV	10	0	0	0	0	1	0
452	HAL2	MS-OG	> 1 Year	Type IV	10	0	0	0	0	2	0
453	HAL2	MS-OG	> 1 Year	Type IV	10	0	0	0	0	3	0
454	HAL2	MS-OG	> 1 Year	Type IV	10	0	0	0	0	4	0
455	HAL2	MS-OG	> 1 Year	Type IV	10	0	0	0	0	5	0
456	HAL2	MS-OG	> 1 Year	Type IV	10	0	0	0	0	6	0
457	HAL2	MS-OG	> 1 Year	Type IV	10	0	0	0	0	7	0
458	HAL2	MS-OG	> 1 Year	Type IV	10	0	0	0	0	8	0
459	HAL2	MS-OG	> 1 Year	Type IV	10	0	0	0	0	9	0
460	HAL2	MS-OG	> 1 Year	Type IV	10	0	0	0	0	10	0
461	HAL2	MS-SEO	< 1 Week	Type IV	10	16	5.16398	1.63299	3.69409	1	10
462	HAL2	MS-SEO	< 1 Week	Type IV	10	16	5.16398	1.63299	3.69409	2	20
463	HAL2	MS-SEO	< 1 Week	Type IV	10	16	5.16398	1.63299	3.69409	3	10
464	HAL2	MS-SEO	< 1 Week	Type IV	10	16	5.16398	1.63299	3.69409	4	20
465	HAL2	MS-SEO	< 1 Week	Type IV	10	16	5.16398	1.63299	3.69409	5	10
466	HAL2	MS-SEO	< 1 Week	Type IV	10	16	5.16398	1.63299	3.69409	6	20
467	HAL2	MS-SEO	< 1 Week	Type IV	10	16	5.16398	1.63299	3.69409	7	20
468	HAL2	MS-SEO	< 1 Week	Type IV	10	16	5.16398	1.63299	3.69409	8	20
469	HAL2	MS-SEO	< 1 Week	Type IV	10	16	5.16398	1.63299	3.69409	9	10
470	HAL2	MS-SEO	< 1 Week	Type IV	10	16	5.16398	1.63299	3.69409	10	20
471	HAL2	MS-SEO	> 1 Year	Type IV	10	20	0	0	0	1	20
472	HAL2	MS-SEO	> 1 Year	Type IV	10	20	0	0	0	2	20
473	HAL2	MS-SEO	> 1 Year	Type IV	10	20	0	0	0	3	20
474	HAL2	MS-SEO	> 1 Year	Type IV	10	20	0	0	0	4	20
475	HAL2	MS-SEO	> 1 Year	Type IV	10	20	0	0	0	5	20
476	HAL2	MS-SEO	> 1 Year	Type IV	10	20	0	0	0	6	20
477	HAL2	MS-SEO	> 1 Year	Type IV	10	20	0	0	0	7	20
478	HAL2	MS-SEO	> 1 Year	Type IV	10	20	0	0	0	8	20
479	HAL2	MS-SEO	> 1 Year	Type IV	10	20	0	0	0	9	20
480	HAL2	MS-SEO	> 1 Year	Type IV	10	20	0	0	0	10	20

## Sheet: callus_longevity
	week	rep	value	pop	N	means	sd	se	ci	M	p
1	0	1	0	FIL2	10	0	0	0	0	i	2.94e-97
2	0	2	0	FIL2	10	0	0	0	0	i	2.94e-97
3	0	3	0	FIL2	10	0	0	0	0	i	2.94e-97
4	0	4	0	FIL2	10	0	0	0	0	i	2.94e-97
5	0	5	0	FIL2	10	0	0	0	0	i	2.94e-97
6	0	6	0	FIL2	10	0	0	0	0	i	2.94e-97
7	0	7	0	FIL2	10	0	0	0	0	i	2.94e-97
8	0	8	0	FIL2	10	0	0	0	0	i	2.94e-97
9	0	9	0	FIL2	10	0	0	0	0	i	2.94e-97
10	0	10	0	FIL2	10	0	0	0	0	i	2.94e-97
11	2	1	0.5	FIL2	10	0.48	0.131656	0.0416333	0.0941811	hi	2.94e-97
12	2	2	0.5	FIL2	10	0.48	0.131656	0.0416333	0.0941811	hi	2.94e-97
13	2	3	0.5	FIL2	10	0.48	0.131656	0.0416333	0.0941811	hi	2.94e-97
14	2	4	0.7	FIL2	10	0.48	0.131656	0.0416333	0.0941811	hi	2.94e-97
15	2	5	0.4	FIL2	10	0.48	0.131656	0.0416333	0.0941811	hi	2.94e-97
16	2	6	0.3	FIL2	10	0.48	0.131656	0.0416333	0.0941811	hi	2.94e-97
17	2	7	0.6	FIL2	10	0.48	0.131656	0.0416333	0.0941811	hi	2.94e-97
18	2	8	0.3	FIL2	10	0.48	0.131656	0.0416333	0.0941811	hi	2.94e-97
19	2	9	0.6	FIL2	10	0.48	0.131656	0.0416333	0.0941811	hi	2.94e-97
20	2	10	0.4	FIL2	10	0.48	0.131656	0.0416333	0.0941811	hi	2.94e-97
21	4	1	0.6	FIL2	10	0.82	0.161933	0.0512076	0.11584	ghi	2.94e-97
22	4	2	0.8	FIL2	10	0.82	0.161933	0.0512076	0.11584	ghi	2.94e-97
23	4	3	1	FIL2	10	0.82	0.161933	0.0512076	0.11584	ghi	2.94e-97
24	4	4	0.8	FIL2	10	0.82	0.161933	0.0512076	0.11584	ghi	2.94e-97
25	4	5	0.8	FIL2	10	0.82	0.161933	0.0512076	0.11584	ghi	2.94e-97
26	4	6	0.9	FIL2	10	0.82	0.161933	0.0512076	0.11584	ghi	2.94e-97
27	4	7	0.7	FIL2	10	0.82	0.161933	0.0512076	0.11584	ghi	2.94e-97
28	4	8	1.1	FIL2	10	0.82	0.161933	0.0512076	0.11584	ghi	2.94e-97
29	4	9	0.6	FIL2	10	0.82	0.161933	0.0512076	0.11584	ghi	2.94e-97
30	4	10	0.9	FIL2	10	0.82	0.161933	0.0512076	0.11584	ghi	2.94e-97
31	6	1	1	FIL2	10	0.8	0.149071	0.0471405	0.106639	ghi	2.94e-97
32	6	2	0.8	FIL2	10	0.8	0.149071	0.0471405	0.106639	ghi	2.94e-97
33	6	3	0.8	FIL2	10	0.8	0.149071	0.0471405	0.106639	ghi	2.94e-97
34	6	4	0.7	FIL2	10	0.8	0.149071	0.0471405	0.106639	ghi	2.94e-97
35	6	5	0.7	FIL2	10	0.8	0.149071	0.0471405	0.106639	ghi	2.94e-97
36	6	6	0.7	FIL2	10	0.8	0.149071	0.0471405	0.106639	ghi	2.94e-97
37	6	7	1	FIL2	10	0.8	0.149071	0.0471405	0.106639	ghi	2.94e-97
38	6	8	0.7	FIL2	10	0.8	0.149071	0.0471405	0.106639	ghi	2.94e-97
39	6	9	1	FIL2	10	0.8	0.149071	0.0471405	0.106639	ghi	2.94e-97
40	6	10	0.6	FIL2	10	0.8	0.149071	0.0471405	0.106639	ghi	2.94e-97
41	8	1	1.2	FIL2	10	1.18	0.168655	0.0533333	0.120648	ghi	2.94e-97
42	8	2	1.3	FIL2	10	1.18	0.168655	0.0533333	0.120648	ghi	2.94e-97
43	8	3	1.1	FIL2	10	1.18	0.168655	0.0533333	0.120648	ghi	2.94e-97
44	8	4	1.3	FIL2	10	1.18	0.168655	0.0533333	0.120648	ghi	2.94e-97
45	8	5	1.3	FIL2	10	1.18	0.168655	0.0533333	0.120648	ghi	2.94e-97
46	8	6	1.2	FIL2	10	1.18	0.168655	0.0533333	0.120648	ghi	2.94e-97
47	8	7	1.3	FIL2	10	1.18	0.168655	0.0533333	0.120648	ghi	2.94e-97
48	8	8	1	FIL2	10	1.18	0.168655	0.0533333	0.120648	ghi	2.94e-97
49	8	9	1.3	FIL2	10	1.18	0.168655	0.0533333	0.120648	ghi	2.94e-97
50	8	10	0.8	FIL2	10	1.18	0.168655	0.0533333	0.120648	ghi	2.94e-97
51	10	1	1.1	FIL2	10	1.27	0.240601	0.0760847	0.172116	ghi	2.94e-97
52	10	2	1.1	FIL2	10	1.27	0.240601	0.0760847	0.172116	ghi	2.94e-97
53	10	3	1	FIL2	10	1.27	0.240601	0.0760847	0.172116	ghi	2.94e-97
54	10	4	1.3	FIL2	10	1.27	0.240601	0.0760847	0.172116	ghi	2.94e-97
55	10	5	1.3	FIL2	10	1.27	0.240601	0.0760847	0.172116	ghi	2.94e-97
56	10	6	1.6	FIL2	10	1.27	0.240601	0.0760847	0.172116	ghi	2.94e-97
57	10	7	1.2	FIL2	10	1.27	0.240601	0.0760847	0.172116	ghi	2.94e-97
58	10	8	1	FIL2	10	1.27	0.240601	0.0760847	0.172116	ghi	2.94e-97
59	10	9	1.4	FIL2	10	1.27	0.240601	0.0760847	0.172116	ghi	2.94e-97
60	10	10	1.7	FIL2	10	1.27	0.240601	0.0760847	0.172116	ghi	2.94e-97
61	12	1	1.5	FIL2	10	1.64	0.177639	0.0561743	0.127075	gh	2.94e-97
62	12	2	1.7	FIL2	10	1.64	0.177639	0.0561743	0.127075	gh	2.94e-97
63	12	3	1.5	FIL2	10	1.64	0.177639	0.0561743	0.127075	gh	2.94e-97
64	12	4	1.6	FIL2	10	1.64	0.177639	0.0561743	0.127075	gh	2.94e-97
65	12	5	1.8	FIL2	10	1.64	0.177639	0.0561743	0.127075	gh	2.94e-97
66	12	6	1.3	FIL2	10	1.64	0.177639	0.0561743	0.127075	gh	2.94e-97
67	12	7	1.7	FIL2	10	1.64	0.177639	0.0561743	0.127075	gh	2.94e-97
68	12	8	1.8	FIL2	10	1.64	0.177639	0.0561743	0.127075	gh	2.94e-97
69	12	9	1.9	FIL2	10	1.64	0.177639	0.0561743	0.127075	gh	2.94e-97
70	12	10	1.6	FIL2	10	1.64	0.177639	0.0561743	0.127075	gh	2.94e-97
71	14	1	2	FIL2	10	1.85	0.171594	0.0542627	0.122751	fgh	2.94e-97
72	14	2	1.6	FIL2	10	1.85	0.171594	0.0542627	0.122751	fgh	2.94e-97
73	14	3	2.1	FIL2	10	1.85	0.171594	0.0542627	0.122751	fgh	2.94e-97
74	14	4	1.9	FIL2	10	1.85	0.171594	0.0542627	0.122751	fgh	2.94e-97
75	14	5	1.7	FIL2	10	1.85	0.171594	0.0542627	0.122751	fgh	2.94e-97
76	14	6	1.7	FIL2	10	1.85	0.171594	0.0542627	0.122751	fgh	2.94e-97
77	14	7	1.7	FIL2	10	1.85	0.171594	0.0542627	0.122751	fgh	2.94e-97
78	14	8	2	FIL2	10	1.85	0.171594	0.0542627	0.122751	fgh	2.94e-97
79	14	9	1.8	FIL2	10	1.85	0.171594	0.0542627	0.122751	fgh	2.94e-97
80	14	10	2	FIL2	10	1.85	0.171594	0.0542627	0.122751	fgh	2.94e-97
81	16	1	2.2	FIL2	10	2.11	0.233095	0.0737111	0.166746	efg	2.94e-97
82	16	2	2.2	FIL2	10	2.11	0.233095	0.0737111	0.166746	efg	2.94e-97
83	16	3	1.8	FIL2	10	2.11	0.233095	0.0737111	0.166746	efg	2.94e-97
84	16	4	2.5	FIL2	10	2.11	0.233095	0.0737111	0.166746	efg	2.94e-97
85	16	5	1.8	FIL2	10	2.11	0.233095	0.0737111	0.166746	efg	2.94e-97
86	16	6	2.1	FIL2	10	2.11	0.233095	0.0737111	0.166746	efg	2.94e-97
87	16	7	1.9	FIL2	10	2.11	0.233095	0.0737111	0.166746	efg	2.94e-97
88	16	8	2.1	FIL2	10	2.11	0.233095	0.0737111	0.166746	efg	2.94e-97
89	16	9	2.4	FIL2	10	2.11	0.233095	0.0737111	0.166746	efg	2.94e-97
90	16	10	2.1	FIL2	10	2.11	0.233095	0.0737111	0.166746	efg	2.94e-97
91	18	1	3.1	FIL2	10	3.14	0.206559	0.0653197	0.147763	ef	2.94e-97
92	18	2	3.1	FIL2	10	3.14	0.206559	0.0653197	0.147763	ef	2.94e-97
93	18	3	3.1	FIL2	10	3.14	0.206559	0.0653197	0.147763	ef	2.94e-97
94	18	4	3.6	FIL2	10	3.14	0.206559	0.0653197	0.147763	ef	2.94e-97
95	18	5	3.2	FIL2	10	3.14	0.206559	0.0653197	0.147763	ef	2.94e-97
96	18	6	2.8	FIL2	10	3.14	0.206559	0.0653197	0.147763	ef	2.94e-97
97	18	7	3	FIL2	10	3.14	0.206559	0.0653197	0.147763	ef	2.94e-97
98	18	8	3.3	FIL2	10	3.14	0.206559	0.0653197	0.147763	ef	2.94e-97
99	18	9	3.1	FIL2	10	3.14	0.206559	0.0653197	0.147763	ef	2.94e-97
100	18	10	3.1	FIL2	10	3.14	0.206559	0.0653197	0.147763	ef	2.94e-97
101	20	1	3.9	FIL2	10	3.55	0.380789	0.120416	0.2724	e	2.94e-97
102	20	2	3.6	FIL2	10	3.55	0.380789	0.120416	0.2724	e	2.94e-97
103	20	3	3.9	FIL2	10	3.55	0.380789	0.120416	0.2724	e	2.94e-97
104	20	3	3.9	FIL2	10	3.55	0.380789	0.120416	0.2724	e	2.94e-97
105	20	4	4	FIL2	10	3.55	0.380789	0.120416	0.2724	e	2.94e-97
106	20	5	4	FIL2	10	3.55	0.380789	0.120416	0.2724	e	2.94e-97
107	20	6	3	FIL2	10	3.55	0.380789	0.120416	0.2724	e	2.94e-97
108	20	7	3.3	FIL2	10	3.55	0.380789	0.120416	0.2724	e	2.94e-97
109	20	8	3.3	FIL2	10	3.55	0.380789	0.120416	0.2724	e	2.94e-97
110	20	9	3.1	FIL2	10	3.55	0.380789	0.120416	0.2724	e	2.94e-97
111	20	10	3.4	FIL2	10	3.55	0.380789	0.120416	0.2724	e	2.94e-97
112	22	1	5.6	FIL2	10	5.11	0.548635	0.173494	0.39247	d	2.94e-97
113	22	2	4.4	FIL2	10	5.11	0.548635	0.173494	0.39247	d	2.94e-97
114	22	3	4.4	FIL2	10	5.11	0.548635	0.173494	0.39247	d	2.94e-97
115	22	4	5	FIL2	10	5.11	0.548635	0.173494	0.39247	d	2.94e-97
116	22	5	5.7	FIL2	10	5.11	0.548635	0.173494	0.39247	d	2.94e-97
117	22	6	5	FIL2	10	5.11	0.548635	0.173494	0.39247	d	2.94e-97
118	22	7	4.8	FIL2	10	5.11	0.548635	0.173494	0.39247	d	2.94e-97
119	22	8	5.7	FIL2	10	5.11	0.548635	0.173494	0.39247	d	2.94e-97
120	22	9	5.8	FIL2	10	5.11	0.548635	0.173494	0.39247	d	2.94e-97
121	22	10	4.7	FIL2	10	5.11	0.548635	0.173494	0.39247	d	2.94e-97
122	24	1	6.8	FIL2	10	6.87	0.649872	0.205508	0.46489	c	2.94e-97
123	24	2	6.6	FIL2	10	6.87	0.649872	0.205508	0.46489	c	2.94e-97
124	24	3	6.7	FIL2	10	6.87	0.649872	0.205508	0.46489	c	2.94e-97
125	24	4	6.2	FIL2	10	6.87	0.649872	0.205508	0.46489	c	2.94e-97
126	24	5	6.1	FIL2	10	6.87	0.649872	0.205508	0.46489	c	2.94e-97
127	24	6	7.7	FIL2	10	6.87	0.649872	0.205508	0.46489	c	2.94e-97
128	24	7	6.1	FIL2	10	6.87	0.649872	0.205508	0.46489	c	2.94e-97
129	24	8	7.8	FIL2	10	6.87	0.649872	0.205508	0.46489	c	2.94e-97
130	24	9	7.5	FIL2	10	6.87	0.649872	0.205508	0.46489	c	2.94e-97
131	24	10	7.2	FIL2	10	6.87	0.649872	0.205508	0.46489	c	2.94e-97
132	26	1	7.4	FIL2	10	6.95	0.751665	0.237697	0.537709	bc	2.94e-97
133	26	2	6.2	FIL2	10	6.95	0.751665	0.237697	0.537709	bc	2.94e-97
134	26	3	6.2	FIL2	10	6.95	0.751665	0.237697	0.537709	bc	2.94e-97
135	26	4	6.9	FIL2	10	6.95	0.751665	0.237697	0.537709	bc	2.94e-97
136	26	5	6.6	FIL2	10	6.95	0.751665	0.237697	0.537709	bc	2.94e-97
137	26	6	8.2	FIL2	10	6.95	0.751665	0.237697	0.537709	bc	2.94e-97
138	26	7	7.9	FIL2	10	6.95	0.751665	0.237697	0.537709	bc	2.94e-97
139	26	8	6.4	FIL2	10	6.95	0.751665	0.237697	0.537709	bc	2.94e-97
140	26	9	7.5	FIL2	10	6.95	0.751665	0.237697	0.537709	bc	2.94e-97
141	26	10	6.2	FIL2	10	6.95	0.751665	0.237697	0.537709	bc	2.94e-97
142	28	1	7.6	FIL2	10	7.53	0.41379	0.130852	0.296008	abc	2.94e-97
143	28	2	7.5	FIL2	10	7.53	0.41379	0.130852	0.296008	abc	2.94e-97
144	28	3	7.9	FIL2	10	7.53	0.41379	0.130852	0.296008	abc	2.94e-97
145	28	4	7	FIL2	10	7.53	0.41379	0.130852	0.296008	abc	2.94e-97
146	28	5	7.7	FIL2	10	7.53	0.41379	0.130852	0.296008	abc	2.94e-97
147	28	6	7.8	FIL2	10	7.53	0.41379	0.130852	0.296008	abc	2.94e-97
148	28	7	7.8	FIL2	10	7.53	0.41379	0.130852	0.296008	abc	2.94e-97
149	28	8	7.6	FIL2	10	7.53	0.41379	0.130852	0.296008	abc	2.94e-97
150	28	9	6.6	FIL2	10	7.53	0.41379	0.130852	0.296008	abc	2.94e-97
151	28	10	7.8	FIL2	10	7.53	0.41379	0.130852	0.296008	abc	2.94e-97
152	30	1	8.2	FIL2	10	8.36	0.400555	0.126667	0.28654	ab	2.94e-97
153	30	2	9.1	FIL2	10	8.36	0.400555	0.126667	0.28654	ab	2.94e-97
154	30	3	8.5	FIL2	10	8.36	0.400555	0.126667	0.28654	ab	2.94e-97
155	30	4	7.8	FIL2	10	8.36	0.400555	0.126667	0.28654	ab	2.94e-97
156	30	5	8.5	FIL2	10	8.36	0.400555	0.126667	0.28654	ab	2.94e-97
157	30	6	8.3	FIL2	10	8.36	0.400555	0.126667	0.28654	ab	2.94e-97
158	30	7	8.4	FIL2	10	8.36	0.400555	0.126667	0.28654	ab	2.94e-97
159	30	8	8.6	FIL2	10	8.36	0.400555	0.126667	0.28654	ab	2.94e-97
160	30	9	8.5	FIL2	10	8.36	0.400555	0.126667	0.28654	ab	2.94e-97
161	30	10	7.7	FIL2	10	8.36	0.400555	0.126667	0.28654	ab	2.94e-97
162	32	1	9.2	FIL2	10	8.96	0.850098	0.268825	0.608123	a	2.94e-97
163	32	2	8.1	FIL2	10	8.96	0.850098	0.268825	0.608123	a	2.94e-97
164	32	3	10.1	FIL2	10	8.96	0.850098	0.268825	0.608123	a	2.94e-97
165	32	4	9.3	FIL2	10	8.96	0.850098	0.268825	0.608123	a	2.94e-97
166	32	5	7.3	FIL2	10	8.96	0.850098	0.268825	0.608123	a	2.94e-97
167	32	6	9	FIL2	10	8.96	0.850098	0.268825	0.608123	a	2.94e-97
168	32	7	8.5	FIL2	10	8.96	0.850098	0.268825	0.608123	a	2.94e-97
169	32	8	9.1	FIL2	10	8.96	0.850098	0.268825	0.608123	a	2.94e-97
170	32	9	8.9	FIL2	10	8.96	0.850098	0.268825	0.608123	a	2.94e-97
171	32	10	10.1	FIL2	10	8.96	0.850098	0.268825	0.608123	a	2.94e-97
172	34	1	9.3	FIL2	10	8.69	0.833267	0.263502	0.596083	a	2.94e-97
173	34	2	8.1	FIL2	10	8.69	0.833267	0.263502	0.596083	a	2.94e-97
174	34	3	9.5	FIL2	10	8.69	0.833267	0.263502	0.596083	a	2.94e-97
175	34	4	8.2	FIL2	10	8.69	0.833267	0.263502	0.596083	a	2.94e-97
176	34	5	9.7	FIL2	10	8.69	0.833267	0.263502	0.596083	a	2.94e-97
177	34	6	8.9	FIL2	10	8.69	0.833267	0.263502	0.596083	a	2.94e-97
178	34	7	7.5	FIL2	10	8.69	0.833267	0.263502	0.596083	a	2.94e-97
179	34	8	8.3	FIL2	10	8.69	0.833267	0.263502	0.596083	a	2.94e-97
180	34	9	9.7	FIL2	10	8.69	0.833267	0.263502	0.596083	a	2.94e-97
181	34	10	7.7	FIL2	10	8.69	0.833267	0.263502	0.596083	a	2.94e-97
182	0	1	0	HAL2	10	0	0	0	0	d	0.0301046
183	0	2	0	HAL2	10	0	0	0	0	d	0.0301046
184	0	3	0	HAL2	10	0	0	0	0	d	0.0301046
185	0	4	0	HAL2	10	0	0	0	0	d	0.0301046
186	0	5	0	HAL2	10	0	0	0	0	d	0.0301046
187	0	6	0	HAL2	10	0	0	0	0	d	0.0301046
188	0	7	0	HAL2	10	0	0	0	0	d	0.0301046
189	0	8	0	HAL2	10	0	0	0	0	d	0.0301046
190	0	9	0	HAL2	10	0	0	0	0	d	0.0301046
191	0	10	0	HAL2	10	0	0	0	0	d	0.0301046
192	2	1	0.6	HAL2	10	1.07	0.340098	0.107548	0.243291	d	0.0301046
193	2	2	0.9	HAL2	10	1.07	0.340098	0.107548	0.243291	d	0.0301046
194	2	3	1.5	HAL2	10	1.07	0.340098	0.107548	0.243291	d	0.0301046
195	2	4	1.1	HAL2	10	1.07	0.340098	0.107548	0.243291	d	0.0301046
196	2	5	0.7	HAL2	10	1.07	0.340098	0.107548	0.243291	d	0.0301046
197	2	6	1.6	HAL2	10	1.07	0.340098	0.107548	0.243291	d	0.0301046
198	2	7	0.8	HAL2	10	1.07	0.340098	0.107548	0.243291	d	0.0301046
199	2	8	1.4	HAL2	10	1.07	0.340098	0.107548	0.243291	d	0.0301046
200	2	9	1	HAL2	10	1.07	0.340098	0.107548	0.243291	d	0.0301046
201	2	10	1.1	HAL2	10	1.07	0.340098	0.107548	0.243291	d	0.0301046
202	4	1	1.6	HAL2	10	1.45	0.135401	0.0428174	0.0968598	d	0.0301046
203	4	2	1.3	HAL2	10	1.45	0.135401	0.0428174	0.0968598	d	0.0301046
204	4	3	1.6	HAL2	10	1.45	0.135401	0.0428174	0.0968598	d	0.0301046
205	4	4	1.4	HAL2	10	1.45	0.135401	0.0428174	0.0968598	d	0.0301046
206	4	5	1.6	HAL2	10	1.45	0.135401	0.0428174	0.0968598	d	0.0301046
207	4	6	1.5	HAL2	10	1.45	0.135401	0.0428174	0.0968598	d	0.0301046
208	4	7	1.5	HAL2	10	1.45	0.135401	0.0428174	0.0968598	d	0.0301046
209	4	8	1.2	HAL2	10	1.45	0.135401	0.0428174	0.0968598	d	0.0301046
210	4	9	1.4	HAL2	10	1.45	0.135401	0.0428174	0.0968598	d	0.0301046
211	4	10	1.4	HAL2	10	1.45	0.135401	0.0428174	0.0968598	d	0.0301046
212	6	1	1.6	HAL2	10	1.73	0.245176	0.0775314	0.175388	d	0.0301046
213	6	2	1.4	HAL2	10	1.73	0.245176	0.0775314	0.175388	d	0.0301046
214	6	3	2.1	HAL2	10	1.73	0.245176	0.0775314	0.175388	d	0.0301046
215	6	4	1.9	HAL2	10	1.73	0.245176	0.0775314	0.175388	d	0.0301046
216	6	5	1.8	HAL2	10	1.73	0.245176	0.0775314	0.175388	d	0.0301046
217	6	6	2	HAL2	10	1.73	0.245176	0.0775314	0.175388	d	0.0301046
218	6	7	1.4	HAL2	10	1.73	0.245176	0.0775314	0.175388	d	0.0301046
219	6	8	1.5	HAL2	10	1.73	0.245176	0.0775314	0.175388	d	0.0301046
220	6	9	1.8	HAL2	10	1.73	0.245176	0.0775314	0.175388	d	0.0301046
221	6	10	1.8	HAL2	10	1.73	0.245176	0.0775314	0.175388	d	0.0301046
222	8	1	1.7	HAL2	10	2.27	0.46916	0.148361	0.335617	cd	0.0301046
223	8	2	2.8	HAL2	10	2.27	0.46916	0.148361	0.335617	cd	0.0301046
224	8	3	2.5	HAL2	10	2.27	0.46916	0.148361	0.335617	cd	0.0301046
225	8	4	2	HAL2	10	2.27	0.46916	0.148361	0.335617	cd	0.0301046
226	8	5	2.5	HAL2	10	2.27	0.46916	0.148361	0.335617	cd	0.0301046
227	8	6	1.7	HAL2	10	2.27	0.46916	0.148361	0.335617	cd	0.0301046
228	8	7	1.9	HAL2	10	2.27	0.46916	0.148361	0.335617	cd	0.0301046
229	8	8	2.4	HAL2	10	2.27	0.46916	0.148361	0.335617	cd	0.0301046
230	8	9	3.1	HAL2	10	2.27	0.46916	0.148361	0.335617	cd	0.0301046
231	8	10	2.1	HAL2	10	2.27	0.46916	0.148361	0.335617	cd	0.0301046
232	10	1	3.7	HAL2	10	3.38	0.458984	0.145144	0.328338	bcd	0.0301046
233	10	2	3.8	HAL2	10	3.38	0.458984	0.145144	0.328338	bcd	0.0301046
234	10	3	3.1	HAL2	10	3.38	0.458984	0.145144	0.328338	bcd	0.0301046
235	10	4	3.2	HAL2	10	3.38	0.458984	0.145144	0.328338	bcd	0.0301046
236	10	5	4.1	HAL2	10	3.38	0.458984	0.145144	0.328338	bcd	0.0301046
237	10	6	3.5	HAL2	10	3.38	0.458984	0.145144	0.328338	bcd	0.0301046
238	10	7	3.2	HAL2	10	3.38	0.458984	0.145144	0.328338	bcd	0.0301046
239	10	8	2.6	HAL2	10	3.38	0.458984	0.145144	0.328338	bcd	0.0301046
240	10	9	2.9	HAL2	10	3.38	0.458984	0.145144	0.328338	bcd	0.0301046
241	10	10	3.7	HAL2	10	3.38	0.458984	0.145144	0.328338	bcd	0.0301046
242	12	1	2.9	HAL2	10	3.54	0.503764	0.159304	0.360371	bcd	0.0301046
243	12	2	3.3	HAL2	10	3.54	0.503764	0.159304	0.360371	bcd	0.0301046
244	12	3	3.4	HAL2	10	3.54	0.503764	0.159304	0.360371	bcd	0.0301046
245	12	4	3.6	HAL2	10	3.54	0.503764	0.159304	0.360371	bcd	0.0301046
246	12	5	3.8	HAL2	10	3.54	0.503764	0.159304	0.360371	bcd	0.0301046
247	12	6	3.2	HAL2	10	3.54	0.503764	0.159304	0.360371	bcd	0.0301046
248	12	7	4.4	HAL2	10	3.54	0.503764	0.159304	0.360371	bcd	0.0301046
249	12	8	3	HAL2	10	3.54	0.503764	0.159304	0.360371	bcd	0.0301046
250	12	9	4.3	HAL2	10	3.54	0.503764	0.159304	0.360371	bcd	0.0301046
251	12	10	3.5	HAL2	10	3.54	0.503764	0.159304	0.360371	bcd	0.0301046
252	14	1	4.7	HAL2	10	5.61	1.12591	0.356043	0.805425	abc	0.0301046
253	14	2	5.3	HAL2	10	5.61	1.12591	0.356043	0.805425	abc	0.0301046
254	14	3	6.7	HAL2	10	5.61	1.12591	0.356043	0.805425	abc	0.0301046
255	14	4	6.8	HAL2	10	5.61	1.12591	0.356043	0.805425	abc	0.0301046
256	14	5	7.3	HAL2	10	5.61	1.12591	0.356043	0.805425	abc	0.0301046
257	14	6	4.2	HAL2	10	5.61	1.12591	0.356043	0.805425	abc	0.0301046
258	14	7	6.2	HAL2	10	5.61	1.12591	0.356043	0.805425	abc	0.0301046
259	14	8	5.3	HAL2	10	5.61	1.12591	0.356043	0.805425	abc	0.0301046
260	14	9	5.6	HAL2	10	5.61	1.12591	0.356043	0.805425	abc	0.0301046
261	14	10	4	HAL2	10	5.61	1.12591	0.356043	0.805425	abc	0.0301046
262	16	1	6.8	HAL2	10	7.1	0.81377	0.257337	0.582136	ab	0.0301046
263	16	2	5.5	HAL2	10	7.1	0.81377	0.257337	0.582136	ab	0.0301046
264	16	3	7.1	HAL2	10	7.1	0.81377	0.257337	0.582136	ab	0.0301046
265	16	4	7.5	HAL2	10	7.1	0.81377	0.257337	0.582136	ab	0.0301046
266	16	5	7.1	HAL2	10	7.1	0.81377	0.257337	0.582136	ab	0.0301046
267	16	6	6.2	HAL2	10	7.1	0.81377	0.257337	0.582136	ab	0.0301046
268	16	7	7.9	HAL2	10	7.1	0.81377	0.257337	0.582136	ab	0.0301046
269	16	8	7.6	HAL2	10	7.1	0.81377	0.257337	0.582136	ab	0.0301046
270	16	9	8.3	HAL2	10	7.1	0.81377	0.257337	0.582136	ab	0.0301046
271	16	10	7	HAL2	10	7.1	0.81377	0.257337	0.582136	ab	0.0301046
272	18	1	8.1	HAL2	10	8.37	1.29362	0.409078	0.925398	a	0.0301046
273	18	2	6.6	HAL2	10	8.37	1.29362	0.409078	0.925398	a	0.0301046
274	18	3	8.4	HAL2	10	8.37	1.29362	0.409078	0.925398	a	0.0301046
275	18	4	6.5	HAL2	10	8.37	1.29362	0.409078	0.925398	a	0.0301046
276	18	5	8.1	HAL2	10	8.37	1.29362	0.409078	0.925398	a	0.0301046
277	18	6	8.7	HAL2	10	8.37	1.29362	0.409078	0.925398	a	0.0301046
278	18	7	10.4	HAL2	10	8.37	1.29362	0.409078	0.925398	a	0.0301046
279	18	8	10.3	HAL2	10	8.37	1.29362	0.409078	0.925398	a	0.0301046
280	18	9	8.7	HAL2	10	8.37	1.29362	0.409078	0.925398	a	0.0301046
281	18	10	7.9	HAL2	10	8.37	1.29362	0.409078	0.925398	a	0.0301046
282	20	1	5.2	HAL2	10	3.12	1.09727	0.346987	0.784939	cd	0.0301046
283	20	2	3.5	HAL2	10	3.12	1.09727	0.346987	0.784939	cd	0.0301046
284	20	3	3.9	HAL2	10	3.12	1.09727	0.346987	0.784939	cd	0.0301046
285	20	3	3.9	HAL2	10	3.12	1.09727	0.346987	0.784939	cd	0.0301046
286	20	4	2.4	HAL2	10	3.12	1.09727	0.346987	0.784939	cd	0.0301046
287	20	5	2.6	HAL2	10	3.12	1.09727	0.346987	0.784939	cd	0.0301046
288	20	6	2.1	HAL2	10	3.12	1.09727	0.346987	0.784939	cd	0.0301046
289	20	7	3.9	HAL2	10	3.12	1.09727	0.346987	0.784939	cd	0.0301046
290	20	8	3.1	HAL2	10	3.12	1.09727	0.346987	0.784939	cd	0.0301046
291	20	9	3.2	HAL2	10	3.12	1.09727	0.346987	0.784939	cd	0.0301046
292	20	10	1.3	HAL2	10	3.12	1.09727	0.346987	0.784939	cd	0.0301046
293	22	1	1.6	HAL2	10	1.21	0.354181	0.112002	0.253366	d	0.0301046
294	22	2	1.3	HAL2	10	1.21	0.354181	0.112002	0.253366	d	0.0301046
295	22	3	1.1	HAL2	10	1.21	0.354181	0.112002	0.253366	d	0.0301046
296	22	4	1.5	HAL2	10	1.21	0.354181	0.112002	0.253366	d	0.0301046
297	22	5	1.6	HAL2	10	1.21	0.354181	0.112002	0.253366	d	0.0301046
298	22	6	1	HAL2	10	1.21	0.354181	0.112002	0.253366	d	0.0301046
299	22	7	1.3	HAL2	10	1.21	0.354181	0.112002	0.253366	d	0.0301046
300	22	8	0.7	HAL2	10	1.21	0.354181	0.112002	0.253366	d	0.0301046
301	22	9	0.6	HAL2	10	1.21	0.354181	0.112002	0.253366	d	0.0301046
302	22	10	1.4	HAL2	10	1.21	0.354181	0.112002	0.253366	d	0.0301046
303	24	1	1.3	HAL2	10	1.35	0.295334	0.0933928	0.211269	d	0.0301046
304	24	2	1.7	HAL2	10	1.35	0.295334	0.0933928	0.211269	d	0.0301046
305	24	3	1.2	HAL2	10	1.35	0.295334	0.0933928	0.211269	d	0.0301046
306	24	4	1.2	HAL2	10	1.35	0.295334	0.0933928	0.211269	d	0.0301046
307	24	5	1.6	HAL2	10	1.35	0.295334	0.0933928	0.211269	d	0.0301046
308	24	6	1.4	HAL2	10	1.35	0.295334	0.0933928	0.211269	d	0.0301046
309	24	7	1.3	HAL2	10	1.35	0.295334	0.0933928	0.211269	d	0.0301046
310	24	8	1.4	HAL2	10	1.35	0.295334	0.0933928	0.211269	d	0.0301046
311	24	9	0.7	HAL2	10	1.35	0.295334	0.0933928	0.211269	d	0.0301046
312	24	10	1.7	HAL2	10	1.35	0.295334	0.0933928	0.211269	d	0.0301046
313	26	1	0.4	HAL2	10	0.47	0.133749	0.0422953	0.0956785	d	0.0301046
314	26	2	0.4	HAL2	10	0.47	0.133749	0.0422953	0.0956785	d	0.0301046
315	26	3	0.7	HAL2	10	0.47	0.133749	0.0422953	0.0956785	d	0.0301046
316	26	4	0.3	HAL2	10	0.47	0.133749	0.0422953	0.0956785	d	0.0301046
317	26	5	0.6	HAL2	10	0.47	0.133749	0.0422953	0.0956785	d	0.0301046
318	26	6	0.6	HAL2	10	0.47	0.133749	0.0422953	0.0956785	d	0.0301046
319	26	7	0.4	HAL2	10	0.47	0.133749	0.0422953	0.0956785	d	0.0301046
320	26	8	0.3	HAL2	10	0.47	0.133749	0.0422953	0.0956785	d	0.0301046
321	26	9	0.5	HAL2	10	0.47	0.133749	0.0422953	0.0956785	d	0.0301046
322	26	10	0.5	HAL2	10	0.47	0.133749	0.0422953	0.0956785	d	0.0301046
323	28	1	0.4	HAL2	10	0.6	0.163299	0.0516398	0.116817	d	0.0301046
324	28	2	0.6	HAL2	10	0.6	0.163299	0.0516398	0.116817	d	0.0301046
325	28	3	0.5	HAL2	10	0.6	0.163299	0.0516398	0.116817	d	0.0301046
326	28	4	0.4	HAL2	10	0.6	0.163299	0.0516398	0.116817	d	0.0301046
327	28	5	0.6	HAL2	10	0.6	0.163299	0.0516398	0.116817	d	0.0301046
328	28	6	0.6	HAL2	10	0.6	0.163299	0.0516398	0.116817	d	0.0301046
329	28	7	0.7	HAL2	10	0.6	0.163299	0.0516398	0.116817	d	0.0301046
330	28	8	0.8	HAL2	10	0.6	0.163299	0.0516398	0.116817	d	0.0301046
331	28	9	0.5	HAL2	10	0.6	0.163299	0.0516398	0.116817	d	0.0301046
332	28	10	0.9	HAL2	10	0.6	0.163299	0.0516398	0.116817	d	0.0301046
333	30	1	0.4	HAL2	10	0.51	0.0875595	0.0276887	0.0626363	d	0.0301046
334	30	2	0.6	HAL2	10	0.51	0.0875595	0.0276887	0.0626363	d	0.0301046
335	30	3	0.5	HAL2	10	0.51	0.0875595	0.0276887	0.0626363	d	0.0301046
336	30	4	0.5	HAL2	10	0.51	0.0875595	0.0276887	0.0626363	d	0.0301046
337	30	5	0.6	HAL2	10	0.51	0.0875595	0.0276887	0.0626363	d	0.0301046
338	30	6	0.6	HAL2	10	0.51	0.0875595	0.0276887	0.0626363	d	0.0301046
339	30	7	0.6	HAL2	10	0.51	0.0875595	0.0276887	0.0626363	d	0.0301046
340	30	8	0.4	HAL2	10	0.51	0.0875595	0.0276887	0.0626363	d	0.0301046
341	30	9	0.5	HAL2	10	0.51	0.0875595	0.0276887	0.0626363	d	0.0301046
342	30	10	0.4	HAL2	10	0.51	0.0875595	0.0276887	0.0626363	d	0.0301046
343	32	1	0.5	HAL2	10	0.56	0.183787	0.0581187	0.131474	d	0.0301046
344	32	2	0.6	HAL2	10	0.56	0.183787	0.0581187	0.131474	d	0.0301046
345	32	3	0.5	HAL2	10	0.56	0.183787	0.0581187	0.131474	d	0.0301046
346	32	4	0.6	HAL2	10	0.56	0.183787	0.0581187	0.131474	d	0.0301046
347	32	5	0.4	HAL2	10	0.56	0.183787	0.0581187	0.131474	d	0.0301046
348	32	6	0.4	HAL2	10	0.56	0.183787	0.0581187	0.131474	d	0.0301046
349	32	7	0.9	HAL2	10	0.56	0.183787	0.0581187	0.131474	d	0.0301046
350	32	8	0.3	HAL2	10	0.56	0.183787	0.0581187	0.131474	d	0.0301046
351	32	9	0.8	HAL2	10	0.56	0.183787	0.0581187	0.131474	d	0.0301046
352	32	10	0.6	HAL2	10	0.56	0.183787	0.0581187	0.131474	d	0.0301046
353	34	1	0.4	HAL2	10	0.44	0.13499	0.0426875	0.0965658	d	0.0301046
354	34	2	0.4	HAL2	10	0.44	0.13499	0.0426875	0.0965658	d	0.0301046
355	34	3	0.4	HAL2	10	0.44	0.13499	0.0426875	0.0965658	d	0.0301046
356	34	4	0.6	HAL2	10	0.44	0.13499	0.0426875	0.0965658	d	0.0301046
357	34	5	0.6	HAL2	10	0.44	0.13499	0.0426875	0.0965658	d	0.0301046
358	34	6	0.6	HAL2	10	0.44	0.13499	0.0426875	0.0965658	d	0.0301046
359	34	7	0.4	HAL2	10	0.44	0.13499	0.0426875	0.0965658	d	0.0301046
360	34	8	0.5	HAL2	10	0.44	0.13499	0.0426875	0.0965658	d	0.0301046
361	34	9	0.3	HAL2	10	0.44	0.13499	0.0426875	0.0965658	d	0.0301046
362	34	10	0.2	HAL2	10	0.44	0.13499	0.0426875	0.0965658	d	0.0301046

[truncated: 4 more sheets: auxin_area, auxin_weight, media_screen, media_regen]
